# Supplementary material for: 7-Bromo-2-phenyl-1-(phenyl­sulfin­yl)naphtho[2,1-b]furan benzene hemisolvate
Source: Acta Crystallogr Sect E Struct Rep Online. 2009 Jul 11;65(Pt 8):o1812. doi: 10.1107/S1600536809025860 (PMC2977353; doi:10.1107/S1600536809025860)
Supplement: Supplementary file 1 [file e-65-o1812-sup1.cif]

##############################################################################
###                                                                        ###
###        Electronic paper (Acta Crystallographica Section E)             ###
###                                                                        ###
##############################################################################
#                                                                            #
# This CIF contains the data in a paper accepted for publication in Acta     #
# Crystallographica Section E. It conforms to the requirements of Notes      #
# for Authors for Section E, and has been peer reviewed under the auspices   #
# of the IUCr Commission on Journals.                                        #
#                                                                            #
# Full details of the Crystallographic Information File format               #
# are given in the paper "The Crystallographic Information File (CIF):       #
# a New Standard Archive File for Crystallography" by S. R. Hall, F. H.      #
# Allen and I. D. Brown [Acta Cryst. (1991), A47, 655-685].                  #
#                                                                            #
# The current version of the core CIF dictionary is obtainable from          #
# ftp://ftp.iucr.org/pub/cif_core.dic. The current version number is 2.4.    #
#                                                                            #
# Software is freely available for graphical display of the structure(s) in  #
# this CIF.  For information consult the CIF home page http://www.iucr.org/  #
# cif/home.html                                                              #
#                                                                            #
# This file may be used for bona fide research purposes within the           #
# scientific community so long as proper attribution is given to the journal # 
# article from which it was obtained.                                        #
#                                                                            #
##############################################################################
                                             
data_global
_audit_creation_method     'form.cif (version 2.0)'
_journal_data_validation_number     ?
_journal_date_recd_electronic     2009-04-08
_journal_date_accepted     2009-07-03
_journal_name_full     'Acta Crystallographica, Section E'
_journal_year     2009
_journal_volume     65
_journal_issue      8
_journal_page_first     o1812
_journal_page_last     o1812
_journal_paper_category     QO
_journal_coeditor_code     FL2249
_publ_contact_author_name     'Prof. Uk Lee'
_publ_contact_author_address
;
 Department of Chemistry Pukyong National University 599-1 Daeyeon 3-dong
 Nam-gu, Busan 608-737, Republic of Korea
;
_publ_contact_author_email     'uklee@pknu.ac.kr'
_publ_contact_author_fax     '+82-51-629-5583'
_publ_contact_author_phone     '+82-51-629-5596'
_publ_section_title
;
7-Bromo-2-phenyl-1-(phenylsulfinyl)naphtho[2,1-<i>b</i>]furan benzene
hemisolvate
;
loop_
    _publ_author_name
    _publ_author_address
    'Choi, Hong Dae'
;
 Department of Chemistry, Dongeui University, San 24 Kaya-dong Busanjin-gu,
 Busan 614-714, Republic of Korea
;
    'Seo, Pil Ja'
;
 Department of Chemistry, Dongeui University, San 24 Kaya-dong Busanjin-gu,
 Busan 614-714, Republic of Korea
;
    'Son, Byeng Wha'
;
 Department of Chemistry Pukyong National University 599-1 Daeyeon 3-dong
 Nam-gu, Busan 608-737, Republic of Korea
;
    'Lee, Uk'
;
 Department of Chemistry Pukyong National University 599-1 Daeyeon 3-dong
 Nam-gu, Busan 608-737, Republic of Korea
;
_publ_section_synopsis     .
data_I
_chemical_name_systematic
;
7-Bromo-2-phenyl-1-(phenylsulfinyl)naphtho[2,1-<i>b</i>]furan benzene
hemisolvate
;
_chemical_name_common     ?
_chemical_formula_moiety     'C24 H15 Br O2 S, 0.5(C6 H6)'
_chemical_formula_sum     'C27 H18 Br O2 S'
_chemical_formula_iupac     'C24 H15 Br O2 S, 0.5C6 H6'
_chemical_formula_weight     486.38
_chemical_melting_point     ?
_symmetry_cell_setting     'Triclinic'
_symmetry_space_group_name_H-M     'P -1'
_symmetry_space_group_name_Hall     '-p 1'
loop_
    _symmetry_equiv_pos_as_xyz
    'x, y, z'
    '-x, -y, -z'
_cell_length_a     8.1540(10)
_cell_length_b     10.268(2)
_cell_length_c     13.771(2)
_cell_angle_alpha     80.656(2)
_cell_angle_beta     86.431(2)
_cell_angle_gamma     75.377(2)
_cell_volume     1100.6(3)
_cell_formula_units_Z     2
_cell_measurement_reflns_used     3339
_cell_measurement_theta_min     2.37
_cell_measurement_theta_max     26.39
_cell_measurement_temperature     298(2)
_exptl_crystal_description     'block'
_exptl_crystal_colour     'colorless'
_exptl_crystal_size_max     0.40
_exptl_crystal_size_mid     0.10
_exptl_crystal_size_min     0.10
_exptl_crystal_density_diffrn     1.468
_exptl_crystal_density_meas     ?
_exptl_crystal_density_method     'not measured'
_exptl_crystal_F_000     494
_exptl_absorpt_coefficient_mu     1.984
_exptl_absorpt_correction_type     multi-scan
_exptl_absorpt_process_details     '(SADABS; Sheldrick, 1999)'
_exptl_absorpt_correction_T_min     0.5041
_exptl_absorpt_correction_T_max     0.8263
_exptl_special_details
;
;
_diffrn_ambient_temperature     298(2)
_diffrn_radiation_type     MoK\a
_diffrn_radiation_wavelength     0.71073
_diffrn_radiation_source     'fine-focus sealed tube'
_diffrn_radiation_monochromator     graphite
_diffrn_measurement_device_type     'Bruker SMART CCD'
_diffrn_measurement_method     '\f and \w'
_diffrn_detector_area_resol_mean     10.0
_diffrn_reflns_number     8221
_diffrn_reflns_av_R_equivalents     0.0215
_diffrn_reflns_av_sigmaI/netI     0.0327
_diffrn_reflns_theta_min     1.50
_diffrn_reflns_theta_max     25.00
_diffrn_reflns_theta_full     25.00
_diffrn_measured_fraction_theta_max     0.995
_diffrn_measured_fraction_theta_full     0.995
_diffrn_reflns_limit_h_min     -9
_diffrn_reflns_limit_h_max     9
_diffrn_reflns_limit_k_min     -12
_diffrn_reflns_limit_k_max     12
_diffrn_reflns_limit_l_min     -16
_diffrn_reflns_limit_l_max     16
_diffrn_standards_number     ?
_diffrn_standards_interval_count     ?
_diffrn_standards_interval_time     ?
_diffrn_standards_decay_%     ?
_refine_special_details
;
 Refinement of F^2^ against ALL reflections.  The weighted R-factor wR and
 goodness of fit S are based on F^2^, conventional R-factors R are based
 on F, with F set to zero for negative F^2^. The threshold expression of
 F^2^ > 2sigma(F^2^) is used only for calculating R-factors(gt) etc. and is
 not relevant to the choice of reflections for refinement.  R-factors based
 on F^2^ are statistically about twice as large as those based on F, and R-
 factors based on ALL data will be even larger.
;
_reflns_number_total     3870
_reflns_number_gt     2968
_reflns_threshold_expression     I>2\s(I)
_refine_ls_structure_factor_coef     Fsqd
_refine_ls_matrix_type     full
_refine_ls_R_factor_all     0.0543
_refine_ls_R_factor_gt     0.0352
_refine_ls_wR_factor_gt     0.0808
_refine_ls_wR_factor_ref     0.0909
_refine_ls_goodness_of_fit_ref     1.055
_refine_ls_restrained_S_all     1.059
_refine_ls_number_reflns     3870
_refine_ls_number_parameters     280
_refine_ls_number_restraints     3
_refine_ls_hydrogen_treatment     constr
_refine_ls_weighting_scheme     calc
_refine_ls_weighting_details
         'calc w=1/[\s^2^(Fo^2^)+(0.0375P)^2^+0.6613P] where P=(Fo^2^+2Fc^2^)/3'
_atom_sites_solution_hydrogens     difmap
_atom_sites_solution_primary     direct
_atom_sites_solution_secondary     difmap
_refine_ls_shift/su_max     0.000
_refine_ls_shift/su_mean     0.000
_refine_diff_density_max     0.411
_refine_diff_density_min     -0.735
_refine_ls_extinction_method     none
_refine_ls_extinction_coef     ?
loop_
    _atom_type_symbol
    _atom_type_description
    _atom_type_scat_dispersion_real
    _atom_type_scat_dispersion_imag
    _atom_type_scat_source
    'C' 'C' 0.0033 0.0016
                         'International Tables Vol C Tables 4.2.6.8 and 6.1.1.4'
    'H' 'H' 0.0000 0.0000
                         'International Tables Vol C Tables 4.2.6.8 and 6.1.1.4'
    'O' 'O' 0.0106 0.0060
                         'International Tables Vol C Tables 4.2.6.8 and 6.1.1.4'
    'S' 'S' 0.1246 0.1234
                         'International Tables Vol C Tables 4.2.6.8 and 6.1.1.4'
    'Br' 'Br' -0.2901 2.4595
                         'International Tables Vol C Tables 4.2.6.8 and 6.1.1.4'
_computing_data_collection     'SMART (Bruker, 2001)'
_computing_cell_refinement     'SAINT (Bruker, 2001)'
_computing_data_reduction     'SAINT (Bruker, 2001)'
_computing_structure_solution     'SHELXS97 (Sheldrick, 2008)'
_computing_structure_refinement     'SHELXL97 (Sheldrick, 2008)'
_computing_molecular_graphics
                      'ORTEP-3 (Farrugia, 1997) and DIAMOND (Brandenburg, 1998)'
_computing_publication_material     'SHELXL97 (Sheldrick, 2008)'
loop_
    _atom_site_type_symbol
    _atom_site_label
    _atom_site_fract_x
    _atom_site_fract_y
    _atom_site_fract_z
    _atom_site_U_iso_or_equiv
    _atom_site_adp_type
    _atom_site_calc_flag
    _atom_site_refinement_flags
    _atom_site_occupancy
    _atom_site_disorder_assembly
    _atom_site_disorder_group
    Br Br 1.02842(5) 0.72284(4) 0.21176(3) 0.06839(16) Uani d . 1 . .
    S S 0.47922(8) 0.81504(7) 0.68119(5) 0.03579(18) Uani d . 1 . .
    O O1 0.5475(2) 0.41820(18) 0.70208(14) 0.0414(5) Uani d . 1 . .
    O O2 0.4093(2) 0.90091(19) 0.58833(15) 0.0458(5) Uani d . 1 . .
    C C1 0.5365(3) 0.6416(3) 0.66622(19) 0.0329(6) Uani d . 1 . .
    C C2 0.6310(3) 0.5754(3) 0.58705(19) 0.0338(6) Uani d . 1 . .
    C C3 0.7147(3) 0.6160(3) 0.4973(2) 0.0351(6) Uani d . 1 . .
    C C4 0.7098(4) 0.7522(3) 0.4566(2) 0.0402(7) Uani d . 1 . .
    H H4 0.6442 0.8226 0.4874 0.048 Uiso calc R 1 . .
    C C5 0.8001(4) 0.7824(3) 0.3723(2) 0.0440(7) Uani d . 1 . .
    H H5 0.7966 0.8725 0.3465 0.053 Uiso calc R 1 . .
    C C6 0.8974(4) 0.6769(4) 0.3254(2) 0.0459(7) Uani d . 1 . .
    C C7 0.8991(4) 0.5447(3) 0.3587(2) 0.0475(8) Uani d . 1 . .
    H H7 0.9617 0.4767 0.3246 0.057 Uiso calc R 1 . .
    C C8 0.8064(3) 0.5098(3) 0.4450(2) 0.0395(7) Uani d . 1 . .
    C C9 0.8021(4) 0.3721(3) 0.4790(2) 0.0486(8) Uani d . 1 . .
    H H9 0.8611 0.3048 0.4432 0.058 Uiso calc R 1 . .
    C C10 0.7148(4) 0.3359(3) 0.5616(2) 0.0475(7) Uani d . 1 . .
    H H10 0.7102 0.2460 0.5823 0.057 Uiso calc R 1 . .
    C C11 0.6323(3) 0.4400(3) 0.6141(2) 0.0386(6) Uani d . 1 . .
    C C12 0.4902(3) 0.5427(3) 0.7334(2) 0.0362(6) Uani d . 1 . .
    C C13 0.3985(3) 0.5386(3) 0.8286(2) 0.0369(6) Uani d . 1 . .
    C C14 0.3248(4) 0.4299(3) 0.8606(2) 0.0483(8) Uani d . 1 . .
    H H14 0.3349 0.3620 0.8218 0.058 Uiso calc R 1 . .
    C C15 0.2368(4) 0.4225(4) 0.9498(2) 0.0558(9) Uani d . 1 . .
    H H15 0.1892 0.3491 0.9708 0.067 Uiso calc R 1 . .
    C C16 0.2190(4) 0.5227(4) 1.0078(2) 0.0545(8) Uani d . 1 . .
    H H16 0.1571 0.5184 1.0668 0.065 Uiso calc R 1 . .
    C C17 0.2934(4) 0.6293(3) 0.9780(2) 0.0487(8) Uani d . 1 . .
    H H17 0.2833 0.6964 1.0176 0.058 Uiso calc R 1 . .
    C C18 0.3836(4) 0.6372(3) 0.8893(2) 0.0438(7) Uani d . 1 . .
    H H18 0.4345 0.7091 0.8702 0.053 Uiso calc R 1 . .
    C C19 0.6897(3) 0.8360(3) 0.6940(2) 0.0360(6) Uani d . 1 . .
    C C20 0.7429(4) 0.9400(3) 0.6352(2) 0.0482(8) Uani d . 1 . .
    H H20 0.6740 0.9970 0.5864 0.058 Uiso calc R 1 . .
    C C21 0.9020(4) 0.9576(4) 0.6506(3) 0.0625(9) Uani d . 1 . .
    H H21 0.9417 1.0254 0.6101 0.075 Uiso calc R 1 . .
    C C22 1.0016(4) 0.8762(4) 0.7248(3) 0.0636(10) Uani d . 1 . .
    H H22 1.1070 0.8903 0.7353 0.076 Uiso calc R 1 . .
    C C23 0.9455(4) 0.7741(4) 0.7834(3) 0.0593(9) Uani d . 1 . .
    H H23 1.0130 0.7191 0.8337 0.071 Uiso calc R 1 . .
    C C24 0.7895(4) 0.7527(3) 0.7681(2) 0.0476(7) Uani d . 1 . .
    H H24 0.7519 0.6829 0.8074 0.057 Uiso calc R 1 . .
    C C25 0.599(4) 0.0294(11) 0.9196(17) 0.195(5) Uani d D 1 . .
    H H25 0.6656 0.0503 0.8648 0.233 Uiso calc R 1 . .
    C C26 0.432(5) 0.0346(11) 0.9090(14) 0.191(5) Uani d D 1 . .
    H H26 0.3862 0.0575 0.8466 0.229 Uiso calc R 1 . .
    C C27 0.3318(17) 0.0065(14) 0.989(3) 0.204(5) Uani d D 1 . .
    H H27 0.2177 0.0118 0.9810 0.245 Uiso calc R 1 . .
loop_
    _atom_site_aniso_label
    _atom_site_aniso_U_11
    _atom_site_aniso_U_22
    _atom_site_aniso_U_33
    _atom_site_aniso_U_12
    _atom_site_aniso_U_13
    _atom_site_aniso_U_23
    Br 0.0633(2) 0.1022(3) 0.0468(2) -0.0310(2) 0.01776(16) -0.02234(19)
    S 0.0340(4) 0.0318(4) 0.0395(4) -0.0043(3) 0.0015(3) -0.0064(3)
    O1 0.0450(11) 0.0316(10) 0.0488(12) -0.0119(9) 0.0004(9) -0.0058(9)
    O2 0.0412(11) 0.0394(11) 0.0493(12) -0.0007(9) -0.0051(9) 0.0019(9)
    C1 0.0308(14) 0.0307(14) 0.0374(15) -0.0069(11) -0.0039(11) -0.0050(12)
    C2 0.0304(14) 0.0321(15) 0.0382(15) -0.0040(11) -0.0042(11) -0.0078(12)
    C3 0.0296(14) 0.0386(16) 0.0379(15) -0.0054(12) -0.0032(11) -0.0122(13)
    C4 0.0390(15) 0.0408(17) 0.0406(16) -0.0072(13) 0.0020(12) -0.0109(13)
    C5 0.0438(16) 0.0482(18) 0.0411(17) -0.0133(14) 0.0013(13) -0.0081(14)
    C6 0.0370(16) 0.067(2) 0.0376(16) -0.0148(15) 0.0028(13) -0.0161(15)
    C7 0.0379(16) 0.061(2) 0.0458(18) -0.0050(15) -0.0007(13) -0.0255(16)
    C8 0.0324(14) 0.0437(17) 0.0432(16) -0.0031(13) -0.0054(12) -0.0172(14)
    C9 0.0453(17) 0.0418(18) 0.059(2) -0.0006(14) -0.0038(15) -0.0248(15)
    C10 0.0506(18) 0.0345(17) 0.058(2) -0.0077(14) -0.0061(15) -0.0115(15)
    C11 0.0372(15) 0.0357(16) 0.0438(16) -0.0082(13) -0.0051(13) -0.0081(13)
    C12 0.0324(14) 0.0357(16) 0.0409(16) -0.0086(12) -0.0059(12) -0.0050(13)
    C13 0.0325(14) 0.0393(16) 0.0380(16) -0.0101(12) -0.0064(12) 0.0008(13)
    C14 0.0516(18) 0.0526(19) 0.0446(18) -0.0212(15) -0.0074(14) -0.0030(15)
    C15 0.058(2) 0.062(2) 0.0495(19) -0.0296(17) 0.0002(16) 0.0068(17)
    C16 0.0504(19) 0.070(2) 0.0393(17) -0.0151(17) 0.0028(14) 0.0013(17)
    C17 0.0518(18) 0.0525(19) 0.0388(17) -0.0080(15) -0.0019(14) -0.0061(14)
    C18 0.0456(17) 0.0441(17) 0.0413(17) -0.0136(14) -0.0035(13) -0.0004(14)
    C19 0.0354(14) 0.0325(15) 0.0400(16) -0.0052(12) -0.0016(12) -0.0097(12)
    C20 0.0523(19) 0.0350(17) 0.058(2) -0.0147(14) -0.0078(15) 0.0010(14)
    C21 0.059(2) 0.050(2) 0.084(3) -0.0277(18) 0.0003(19) -0.0043(19)
    C22 0.0402(18) 0.060(2) 0.096(3) -0.0156(17) -0.0098(19) -0.018(2)
    C23 0.0481(19) 0.058(2) 0.069(2) -0.0060(17) -0.0187(17) -0.0054(18)
    C24 0.0461(18) 0.0440(18) 0.0513(19) -0.0105(15) -0.0059(14) -0.0023(15)
    C25 0.28(2) 0.110(6) 0.176(15) 0.006(9) 0.013(10) -0.058(7)
    C26 0.268(19) 0.109(6) 0.179(15) 0.019(10) -0.068(14) -0.052(8)
    C27 0.211(11) 0.117(7) 0.281(16) 0.002(8) -0.05(2) -0.074(10)
_geom_special_details
;
 All esds (except the esd in the dihedral angle between two l.s. planes)
 are estimated using the full covariance matrix.  The cell esds are taken
 into account individually in the estimation of esds in distances, angles
 and torsion angles; correlations between esds in cell parameters are only
 used when they are defined by crystal symmetry.  An approximate (isotropic)
 treatment of cell esds is used for estimating esds involving l.s. planes.
;
loop_
    _geom_bond_atom_site_label_1
    _geom_bond_atom_site_label_2
    _geom_bond_site_symmetry_2
    _geom_bond_distance
    _geom_bond_publ_flag
    Br C6 . 1.902(3) ?
    S O2 . 1.486(2) ?
    S C1 . 1.767(3) ?
    S C19 . 1.805(3) ?
    O1 C11 . 1.371(3) ?
    O1 C12 . 1.375(3) ?
    C1 C12 . 1.369(4) ?
    C1 C2 . 1.455(4) ?
    C2 C11 . 1.377(4) ?
    C2 C3 . 1.428(4) ?
    C3 C4 . 1.411(4) ?
    C3 C8 . 1.429(4) ?
    C4 C5 . 1.370(4) ?
    C4 H4 . 0.9300 ?
    C5 C6 . 1.396(4) ?
    C5 H5 . 0.9300 ?
    C6 C7 . 1.357(4) ?
    C7 C8 . 1.414(4) ?
    C7 H7 . 0.9300 ?
    C8 C9 . 1.423(4) ?
    C9 C10 . 1.354(4) ?
    C9 H9 . 0.9300 ?
    C10 C11 . 1.396(4) ?
    C10 H10 . 0.9300 ?
    C12 C13 . 1.468(4) ?
    C13 C18 . 1.391(4) ?
    C13 C14 . 1.396(4) ?
    C14 C15 . 1.385(4) ?
    C14 H14 . 0.9300 ?
    C15 C16 . 1.376(5) ?
    C15 H15 . 0.9300 ?
    C16 C17 . 1.375(4) ?
    C16 H16 . 0.9300 ?
    C17 C18 . 1.388(4) ?
    C17 H17 . 0.9300 ?
    C18 H18 . 0.9300 ?
    C19 C20 . 1.376(4) ?
    C19 C24 . 1.379(4) ?
    C20 C21 . 1.387(4) ?
    C20 H20 . 0.9300 ?
    C21 C22 . 1.373(5) ?
    C21 H21 . 0.9300 ?
    C22 C23 . 1.371(5) ?
    C22 H22 . 0.9300 ?
    C23 C24 . 1.379(4) ?
    C23 H23 . 0.9300 ?
    C24 H24 . 0.9300 ?
    C25 C26 . 1.37(5) ?
    C25 C27 2_657 1.37(4) ?
    C25 H25 . 0.9300 ?
    C26 C27 . 1.37(4) ?
    C26 H26 . 0.9300 ?
    C27 C25 2_657 1.37(4) ?
    C27 H27 . 0.9300 ?
loop_
    _geom_angle_atom_site_label_1
    _geom_angle_atom_site_label_2
    _geom_angle_atom_site_label_3
    _geom_angle_site_symmetry_1
    _geom_angle_site_symmetry_3
    _geom_angle
    _geom_angle_publ_flag
    O2 S C1 . . 110.10(12) ?
    O2 S C19 . . 107.93(12) ?
    C1 S C19 . . 97.94(12) ?
    C11 O1 C12 . . 106.8(2) ?
    C12 C1 C2 . . 107.4(2) ?
    C12 C1 S . . 122.2(2) ?
    C2 C1 S . . 130.4(2) ?
    C11 C2 C3 . . 119.0(2) ?
    C11 C2 C1 . . 104.3(2) ?
    C3 C2 C1 . . 136.7(2) ?
    C4 C3 C2 . . 124.6(2) ?
    C4 C3 C8 . . 118.6(3) ?
    C2 C3 C8 . . 116.7(3) ?
    C5 C4 C3 . . 121.0(3) ?
    C5 C4 H4 . . 119.5 ?
    C3 C4 H4 . . 119.5 ?
    C4 C5 C6 . . 119.6(3) ?
    C4 C5 H5 . . 120.2 ?
    C6 C5 H5 . . 120.2 ?
    C7 C6 C5 . . 121.6(3) ?
    C7 C6 Br . . 120.2(2) ?
    C5 C6 Br . . 118.2(2) ?
    C6 C7 C8 . . 120.4(3) ?
    C6 C7 H7 . . 119.8 ?
    C8 C7 H7 . . 119.8 ?
    C7 C8 C9 . . 121.1(3) ?
    C7 C8 C3 . . 118.6(3) ?
    C9 C8 C3 . . 120.3(3) ?
    C10 C9 C8 . . 122.2(3) ?
    C10 C9 H9 . . 118.9 ?
    C8 C9 H9 . . 118.9 ?
    C9 C10 C11 . . 116.7(3) ?
    C9 C10 H10 . . 121.7 ?
    C11 C10 H10 . . 121.7 ?
    O1 C11 C2 . . 111.6(2) ?
    O1 C11 C10 . . 123.5(3) ?
    C2 C11 C10 . . 124.9(3) ?
    C1 C12 O1 . . 109.9(2) ?
    C1 C12 C13 . . 135.7(3) ?
    O1 C12 C13 . . 114.5(2) ?
    C18 C13 C14 . . 118.3(3) ?
    C18 C13 C12 . . 123.1(3) ?
    C14 C13 C12 . . 118.6(3) ?
    C15 C14 C13 . . 120.4(3) ?
    C15 C14 H14 . . 119.8 ?
    C13 C14 H14 . . 119.8 ?
    C16 C15 C14 . . 120.7(3) ?
    C16 C15 H15 . . 119.7 ?
    C14 C15 H15 . . 119.7 ?
    C17 C16 C15 . . 119.6(3) ?
    C17 C16 H16 . . 120.2 ?
    C15 C16 H16 . . 120.2 ?
    C16 C17 C18 . . 120.3(3) ?
    C16 C17 H17 . . 119.8 ?
    C18 C17 H17 . . 119.8 ?
    C17 C18 C13 . . 120.7(3) ?
    C17 C18 H18 . . 119.7 ?
    C13 C18 H18 . . 119.7 ?
    C20 C19 C24 . . 121.2(3) ?
    C20 C19 S . . 119.9(2) ?
    C24 C19 S . . 118.7(2) ?
    C19 C20 C21 . . 118.4(3) ?
    C19 C20 H20 . . 120.8 ?
    C21 C20 H20 . . 120.8 ?
    C22 C21 C20 . . 120.8(3) ?
    C22 C21 H21 . . 119.6 ?
    C20 C21 H21 . . 119.6 ?
    C23 C22 C21 . . 119.9(3) ?
    C23 C22 H22 . . 120.0 ?
    C21 C22 H22 . . 120.0 ?
    C22 C23 C24 . . 120.3(3) ?
    C22 C23 H23 . . 119.8 ?
    C24 C23 H23 . . 119.8 ?
    C23 C24 C19 . . 119.3(3) ?
    C23 C24 H24 . . 120.3 ?
    C19 C24 H24 . . 120.3 ?
    C26 C25 C27 . 2_657 119.8(11) ?
    C26 C25 H25 . . 120.1 ?
    C27 C25 H25 2_657 . 120.1 ?
    C25 C26 C27 . . 120.9(12) ?
    C25 C26 H26 . . 119.5 ?
    C27 C26 H26 . . 119.5 ?
    C26 C27 C25 . 2_657 119.3(11) ?
    C26 C27 H27 . . 120.4 ?
    C25 C27 H27 2_657 . 120.4 ?
loop_
    _geom_torsion_atom_site_label_1
    _geom_torsion_atom_site_label_2
    _geom_torsion_atom_site_label_3
    _geom_torsion_atom_site_label_4
    _geom_torsion_site_symmetry_1
    _geom_torsion_site_symmetry_2
    _geom_torsion_site_symmetry_3
    _geom_torsion_site_symmetry_4
    _geom_torsion
    _geom_torsion_publ_flag
    O2 S C1 C12 . . . . -132.3(2) ?
    C19 S C1 C12 . . . . 115.2(2) ?
    O2 S C1 C2 . . . . 46.3(3) ?
    C19 S C1 C2 . . . . -66.2(3) ?
    C12 C1 C2 C11 . . . . 0.4(3) ?
    S C1 C2 C11 . . . . -178.4(2) ?
    C12 C1 C2 C3 . . . . -179.2(3) ?
    S C1 C2 C3 . . . . 2.0(5) ?
    C11 C2 C3 C4 . . . . 173.8(3) ?
    C1 C2 C3 C4 . . . . -6.6(5) ?
    C11 C2 C3 C8 . . . . -4.8(4) ?
    C1 C2 C3 C8 . . . . 174.8(3) ?
    C2 C3 C4 C5 . . . . 177.0(3) ?
    C8 C3 C4 C5 . . . . -4.4(4) ?
    C3 C4 C5 C6 . . . . 0.6(4) ?
    C4 C5 C6 C7 . . . . 3.0(4) ?
    C4 C5 C6 Br . . . . -177.4(2) ?
    C5 C6 C7 C8 . . . . -2.4(4) ?
    Br C6 C7 C8 . . . . 177.9(2) ?
    C6 C7 C8 C9 . . . . 177.7(3) ?
    C6 C7 C8 C3 . . . . -1.5(4) ?
    C4 C3 C8 C7 . . . . 4.9(4) ?
    C2 C3 C8 C7 . . . . -176.4(2) ?
    C4 C3 C8 C9 . . . . -174.4(3) ?
    C2 C3 C8 C9 . . . . 4.3(4) ?
    C7 C8 C9 C10 . . . . 179.7(3) ?
    C3 C8 C9 C10 . . . . -1.0(4) ?
    C8 C9 C10 C11 . . . . -1.7(4) ?
    C12 O1 C11 C2 . . . . -0.3(3) ?
    C12 O1 C11 C10 . . . . 177.2(3) ?
    C3 C2 C11 O1 . . . . 179.7(2) ?
    C1 C2 C11 O1 . . . . 0.0(3) ?
    C3 C2 C11 C10 . . . . 2.2(4) ?
    C1 C2 C11 C10 . . . . -177.5(3) ?
    C9 C10 C11 O1 . . . . -176.0(3) ?
    C9 C10 C11 C2 . . . . 1.2(4) ?
    C2 C1 C12 O1 . . . . -0.6(3) ?
    S C1 C12 O1 . . . . 178.36(17) ?
    C2 C1 C12 C13 . . . . 178.5(3) ?
    S C1 C12 C13 . . . . -2.6(4) ?
    C11 O1 C12 C1 . . . . 0.5(3) ?
    C11 O1 C12 C13 . . . . -178.8(2) ?
    C1 C12 C13 C18 . . . . -22.7(5) ?
    O1 C12 C13 C18 . . . . 156.3(3) ?
    C1 C12 C13 C14 . . . . 158.2(3) ?
    O1 C12 C13 C14 . . . . -22.7(3) ?
    C18 C13 C14 C15 . . . . 1.1(4) ?
    C12 C13 C14 C15 . . . . -179.8(3) ?
    C13 C14 C15 C16 . . . . 0.7(5) ?
    C14 C15 C16 C17 . . . . -1.8(5) ?
    C15 C16 C17 C18 . . . . 1.1(5) ?
    C16 C17 C18 C13 . . . . 0.7(5) ?
    C14 C13 C18 C17 . . . . -1.8(4) ?
    C12 C13 C18 C17 . . . . 179.1(3) ?
    O2 S C19 C20 . . . . 13.1(3) ?
    C1 S C19 C20 . . . . 127.3(2) ?
    O2 S C19 C24 . . . . -171.6(2) ?
    C1 S C19 C24 . . . . -57.4(2) ?
    C24 C19 C20 C21 . . . . 1.5(5) ?
    S C19 C20 C21 . . . . 176.7(2) ?
    C19 C20 C21 C22 . . . . -2.2(5) ?
    C20 C21 C22 C23 . . . . 1.4(6) ?
    C21 C22 C23 C24 . . . . 0.0(6) ?
    C22 C23 C24 C19 . . . . -0.7(5) ?
    C20 C19 C24 C23 . . . . 0.0(5) ?
    S C19 C24 C23 . . . . -175.3(2) ?
    C27 C25 C26 C27 2_657 . . . 1.1(19) ?
    C25 C26 C27 C25 . . . 2_657 -1.1(19) ?
loop_
    _geom_hbond_atom_site_label_D
    _geom_hbond_atom_site_label_H
    _geom_hbond_atom_site_label_A
    _geom_hbond_site_symmetry_A
    _geom_hbond_distance_DH
    _geom_hbond_distance_HA
    _geom_hbond_distance_DA
    _geom_hbond_angle_DHA
    C23 H23 Cg1 1_655 0.93 2.87 3.740(4) 156.3
    C20 H20 O2 2_676 0.93 2.52 3.392(4) 155.4
