# Supplementary material for: 7-Bromo-2-phenyl-1-(phenyl­sulfin­yl)naphtho[2,1-b]furan benzene hemisolvate
Source: Acta Crystallogr Sect E Struct Rep Online. 2009 Jul 11;65(Pt 8):o1812. doi: 10.1107/S1600536809025860 (PMC2977353; doi:10.1107/S1600536809025860)
Supplement: Supplementary file 2 [file e-65-o1812-Isup2.hkl]

# 
# h,k,l, Fc-squared, Fo-squared, sigma(Fo-squared) and status flag 
# 
data_I
_shelx_title ' 09-NS IN P-1' 
_shelx_refln_list_code          4 
_shelx_F_calc_maximum      204.40 
_exptl_crystal_F_000       494.00 
_reflns_d_resolution_high  0.8409 
 
loop_ 
 _symmetry_equiv_pos_as_xyz 
 'x, y, z' 
 '-x, -y, -z' 
 
_cell_length_a     8.1540 
_cell_length_b    10.2680 
_cell_length_c    13.7710 
_cell_angle_alpha  80.656 
_cell_angle_beta   86.431 
_cell_angle_gamma  75.377 
 
_shelx_F_squared_multiplier     1.000 
 
loop_ 
 _refln_index_h 
 _refln_index_k 
 _refln_index_l 
 _refln_F_squared_calc 
 _refln_F_squared_meas 
 _refln_F_squared_sigma 
 _refln_observed_status 
   1   0   0      500.94      541.71      6.52 o 
   2   0   0     1421.01     1463.43     16.98 o 
   3   0   0     1273.13     1268.61     43.69 o 
   4   0   0     2350.56     2345.10     27.55 o 
   5   0   0       78.16       80.97      3.71 o 
   6   0   0      135.87      127.19      6.82 o 
   7   0   0       16.01       11.31      4.93 o 
   8   0   0       15.76        4.00      5.41 o 
   9   0   0        8.04       23.36      7.13 o 
  -9   1   0      107.91      120.33     14.11 o 
  -8   1   0       54.69       49.24      7.14 o 
  -7   1   0       90.90       97.42      7.35 o 
  -6   1   0      138.27      149.14      7.46 o 
  -5   1   0      803.51      780.68     11.66 o 
  -4   1   0        7.76        9.12      1.98 o 
  -3   1   0     1459.93     1522.36     32.68 o 
  -2   1   0     1192.19     1229.32     14.74 o 
  -1   1   0      537.20      535.50      6.80 o 
   0   1   0     4816.05     3908.21     75.46 o 
   1   1   0      318.03      352.01      4.57 o 
   2   1   0       58.10       68.44      2.04 o 
   3   1   0     2434.50     2422.76     25.21 o 
   4   1   0        4.75        6.32      1.53 o 
   5   1   0      419.20      375.27     12.69 o 
   6   1   0      145.48      140.26      6.59 o 
   7   1   0      575.38      605.13     14.17 o 
   8   1   0      116.81      136.21      8.37 o 
   9   1   0      202.14      207.51     21.98 o 
  -8   2   0      100.64      108.93      8.93 o 
  -7   2   0        2.59       -0.71      5.03 o 
  -6   2   0        4.48        2.53      4.62 o 
  -5   2   0        1.87        8.33      4.09 o 
  -4   2   0      861.21      855.97     12.27 o 
  -3   2   0     1026.38     1066.14     14.03 o 
  -2   2   0     1479.56     1448.26     17.54 o 
  -1   2   0     2708.07     2738.48     30.92 o 
   0   2   0       83.69       79.05     10.10 o 
   1   2   0    10746.41     9742.20    107.36 o 
   2   2   0     2901.37     2953.39     40.32 o 
   3   2   0      433.55      437.27      9.02 o 
   4   2   0     3885.88     4025.45     45.56 o 
   5   2   0       73.19       79.48      3.21 o 
   6   2   0     1150.91     1169.14     13.87 o 
   7   2   0      126.97      134.26      7.34 o 
   8   2   0       59.95       60.11     13.81 o 
   9   2   0       23.02       33.37      6.40 o 
  -8   3   0        2.36        2.47      6.89 o 
  -7   3   0      260.44      244.30     20.20 o 
  -6   3   0       67.46       71.18      6.68 o 
  -5   3   0      118.93      126.49      7.19 o 
  -4   3   0      570.22      594.10      9.92 o 
  -3   3   0     1065.39     1040.74     14.18 o 
  -2   3   0      198.53      196.99      4.70 o 
  -1   3   0      540.67      554.16      8.09 o 
   0   3   0      274.34      303.95      5.53 o 
   1   3   0     1268.96     1317.43     23.77 o 
   2   3   0      972.17      927.38     11.66 o 
   3   3   0     1287.62     1393.99     17.08 o 
   4   3   0     1774.37     1790.32     26.67 o 
   5   3   0      200.34      206.79      5.47 o 
   6   3   0      254.60      237.06      6.43 o 
   7   3   0        6.30        6.89      3.54 o 
   8   3   0       48.94       51.92      6.26 o 
   9   3   0      147.12      147.61      9.09 o 
  -8   4   0      106.96      122.21     10.06 o 
  -7   4   0       34.27       45.13      7.40 o 
  -6   4   0      132.68      134.63      8.70 o 
  -5   4   0      187.79      174.98     14.71 o 
  -4   4   0      184.63      191.59      6.23 o 
  -3   4   0      156.93      159.64      5.35 o 
  -2   4   0       67.27       56.45      5.18 o 
  -1   4   0      831.75      885.04     17.22 o 
   0   4   0      678.25      651.87      9.00 o 
   1   4   0     4997.84     5065.07     99.23 o 
   2   4   0      818.91      766.33     10.14 o 
   3   4   0       12.02       16.22      2.55 o 
   4   4   0     2612.10     2731.26     32.17 o 
   5   4   0      195.15      203.51      5.76 o 
   6   4   0      956.82      982.53     21.84 o 
   7   4   0        2.80        2.03      3.18 o 
   8   4   0      263.85      264.27      7.79 o 
   9   4   0       21.52       17.23      6.30 o 
  -7   5   0       78.55       63.19      8.25 o 
  -6   5   0       11.03       10.18      5.99 o 
  -5   5   0      331.75      328.50     11.88 o 
  -4   5   0        3.03        7.49      3.94 o 
  -3   5   0      922.43      905.95     15.87 o 
  -2   5   0       28.99       26.36      3.14 o 
  -1   5   0      787.08      748.27     11.10 o 
   0   5   0       87.93      106.29      3.34 o 
   1   5   0     5801.92     5723.49     79.93 o 
   2   5   0      534.61      613.67     12.18 o 
   3   5   0        1.33        3.60      1.87 o 
   4   5   0        0.07        2.23      2.77 o 
   5   5   0      326.98      346.66      7.37 o 
   6   5   0      130.84      118.05      5.52 o 
   7   5   0        0.38       -6.28      4.19 o 
   8   5   0       46.39       50.94      5.02 o 
   9   5   0       18.93       14.97      4.98 o 
  -6   6   0      135.22      139.61     10.40 o 
  -5   6   0       14.90        9.08      5.61 o 
  -4   6   0       59.02       59.42      7.43 o 
  -3   6   0       72.40       89.63      5.65 o 
  -2   6   0        0.68       -2.93      2.70 o 
  -1   6   0       14.05       19.97      2.71 o 
   0   6   0      144.17      184.87      7.65 o 
   1   6   0      598.13      573.68     18.12 o 
   2   6   0       74.90       75.20      5.03 o 
   3   6   0     1387.34     1398.01     24.06 o 
   4   6   0      194.88      172.79      5.12 o 
   5   6   0     1378.36     1369.06     19.83 o 
   6   6   0      114.47      118.49      6.92 o 
   7   6   0      108.34      129.83     11.59 o 
   8   6   0      153.52      161.02     13.07 o 
   9   6   0       38.94       39.93      6.98 o 
  -6   7   0       37.48       46.64     13.07 o 
  -5   7   0        5.46       -8.02     10.10 o 
  -4   7   0        1.92      -11.88      9.21 o 
  -3   7   0      505.41      519.36     14.33 o 
  -2   7   0      485.10      494.97     22.28 o 
  -1   7   0       53.59       50.46      7.58 o 
   0   7   0       50.04       54.28      5.75 o 
   1   7   0      183.46      167.22      8.17 o 
   2   7   0      136.26      136.09      7.46 o 
   3   7   0      239.95      234.73      8.82 o 
   4   7   0       31.76       31.12      4.70 o 
   5   7   0      129.80      133.57      7.98 o 
   6   7   0       15.71       25.42      5.35 o 
   7   7   0       57.62       72.60      6.81 o 
   8   7   0        0.33      -11.14      7.43 o 
  -5   8   0       15.10       19.61     11.88 o 
  -4   8   0        1.43        1.49     10.40 o 
  -3   8   0        5.49        7.66      6.05 o 
  -2   8   0      599.23      535.25     14.97 o 
  -1   8   0      499.88      560.36     32.98 o 
   0   8   0       49.46       35.14      5.77 o 
   1   8   0      105.77      135.46      8.19 o 
   2   8   0       15.47       25.35      5.35 o 
   3   8   0      381.70      398.21     11.86 o 
   4   8   0       12.20       20.39      5.79 o 
   5   8   0      802.90      800.93     17.96 o 
   6   8   0       34.96       30.93      7.87 o 
   7   8   0      551.54      534.00     15.23 o 
   8   8   0       35.35       46.05     10.40 o 
  -4   9   0      152.61      191.92     17.53 o 
  -3   9   0       37.83       29.64      7.88 o 
  -2   9   0        3.13       15.09      6.68 o 
  -1   9   0       26.69       31.13      7.72 o 
   0   9   0       17.73       24.26      7.13 o 
   1   9   0       31.32       28.13      5.88 o 
   2   9   0       22.01       35.14      6.40 o 
   3   9   0       83.26       72.06      6.68 o 
   4   9   0       59.33       47.54      6.72 o 
   5   9   0       56.67       55.69      6.40 o 
   6   9   0       48.07       47.60      6.77 o 
   7   9   0      132.49      139.63      9.66 o 
   8   9   0       36.21       48.13     11.29 o 
  -3  10   0        0.03      -13.07      9.80 o 
  -2  10   0       46.61       35.19      7.86 o 
  -1  10   0        9.62        0.65      6.61 o 
   0  10   0       19.68       24.25      6.89 o 
   1  10   0       39.19       46.14      7.32 o 
   2  10   0       11.62        4.61      8.32 o 
   3  10   0      149.61      162.25      9.52 o 
   4  10   0        6.98       -3.82      5.79 o 
   5  10   0        1.02        0.28      5.35 o 
   6  10   0       43.92       40.02      7.35 o 
   7  10   0       11.56        5.76     10.84 o 
  -1  11   0      182.33      144.33     23.47 o 
   0  11   0       94.62      100.98     12.63 o 
   1  11   0       21.37       15.45      6.51 o 
   2  11   0       85.91       79.67      8.46 o 
   3  11   0        5.18        4.46      8.62 o 
   4  11   0       35.54       36.01      8.76 o 
   5  11   0        0.64       -5.68      8.32 o 
   6  11   0       61.39       56.03      8.72 o 
   2  12   0       22.55       15.97      7.87 o 
   3  12   0        6.09       16.55     11.44 o 
  -5 -11   1        2.34        0.85      7.04 o 
  -4 -11   1        4.26        7.97      6.40 o 
  -3 -11   1       11.74        4.48      6.92 o 
  -2 -11   1       29.15       57.23     13.52 o 
  -1 -11   1        0.39       -3.57      6.13 o 
   0 -11   1        0.30       -8.11     17.08 o 
   1 -11   1        0.68        0.86      6.92 o 
  -7 -10   1        6.40        4.82      7.04 o 
  -6 -10   1        1.62       -8.82     12.18 o 
  -5 -10   1        1.71       -1.71      5.94 o 
  -4 -10   1        2.70        6.09      5.75 o 
  -3 -10   1      361.91      303.17     17.83 o 
  -2 -10   1        1.57       -4.19      5.33 o 
  -1 -10   1      108.43      126.10      8.97 o 
   0 -10   1       90.93      103.92      8.88 o 
   1 -10   1      691.93      685.29     38.92 o 
   2 -10   1       46.87       42.34      8.49 o 
   3 -10   1       30.66       54.96     12.48 o 
  -7  -9   1        1.15        0.12      6.50 o 
  -6  -9   1      138.97      158.03      9.77 o 
  -5  -9   1        1.73        6.33      5.56 o 
  -4  -9   1       88.72       97.55     14.41 o 
  -3  -9   1       12.85       22.50      5.63 o 
  -2  -9   1      209.39      211.51      9.75 o 
  -1  -9   1       12.78        0.82      9.06 o 
   0  -9   1        6.18       -0.02      5.24 o 
   1  -9   1        0.01       -3.93      5.84 o 
   2  -9   1        4.45       -9.07      6.05 o 
   3  -9   1        5.97       13.07     11.29 o 
   4  -9   1       30.06       31.49     13.07 o 
  -8  -8   1       15.95        3.86      9.80 o 
  -7  -8   1        1.17        3.51      6.98 o 
  -6  -8   1       43.85       47.62      6.61 o 
  -5  -8   1       56.31       47.65      6.30 o 
  -4  -8   1       83.29       84.64      6.93 o 
  -3  -8   1        0.80        1.98      5.79 o 
  -2  -8   1      145.85      133.72     10.99 o 
  -1  -8   1       62.09       60.61     10.40 o 
   0  -8   1       71.22       70.36      9.36 o 
   1  -8   1       13.88       19.60      6.39 o 
   2  -8   1       61.22       66.09      7.21 o 
   3  -8   1       47.25       60.28      7.64 o 
   4  -8   1       36.83       30.90     10.99 o 
   5  -8   1      132.72      128.64     16.04 o 
  -8  -7   1       10.56       18.72      8.62 o 
  -7  -7   1       16.65       14.22      6.98 o 
  -6  -7   1      738.36      769.86     21.09 o 
  -5  -7   1       10.23       16.66      4.93 o 
  -4  -7   1      532.58      549.04     13.23 o 
  -3  -7   1       66.83       79.18      6.09 o 
  -2  -7   1      305.16      288.56      9.54 o 
  -1  -7   1        3.74        2.39      3.97 o 
   0  -7   1      599.62      646.14     26.74 o 
   1  -7   1      202.63      178.76     13.96 o 
   2  -7   1       44.99       50.53      6.35 o 
   3  -7   1      495.60      492.03     17.38 o 
   4  -7   1      592.33      582.59     24.96 o 
   5  -7   1       32.30       37.14     12.48 o 
   6  -7   1        7.55        8.32     11.88 o 
  -9  -6   1      143.62      152.58      9.03 o 
  -8  -6   1       37.89       72.79     10.70 o 
  -7  -6   1      141.81      130.41      8.30 o 
  -6  -6   1      230.79      233.51      9.24 o 
  -5  -6   1      234.70      226.05      8.72 o 
  -4  -6   1      119.64      128.07      6.61 o 
  -3  -6   1       22.54       23.51      5.35 o 
  -2  -6   1        9.19       23.47      3.85 o 
  -1  -6   1       77.35       92.94      5.94 o 
   0  -6   1      845.46      798.55     16.04 o 
   1  -6   1       21.52       20.08      3.32 o 
   2  -6   1      608.68      572.35     10.36 o 
   3  -6   1      501.78      506.39     10.17 o 
   4  -6   1       90.11      102.18      6.70 o 
   5  -6   1       55.06       58.62      7.27 o 
   6  -6   1        9.00        5.74      9.21 o 
  -9  -5   1      147.38      151.39      7.26 o 
  -8  -5   1       11.54        7.74      3.97 o 
  -7  -5   1      281.16      301.47     10.08 o 
  -6  -5   1      821.52      822.29     13.31 o 
  -5  -5   1      199.23      234.86      6.44 o 
  -4  -5   1     1519.32     1543.68     19.82 o 
  -3  -5   1      166.98      175.61      5.89 o 
  -2  -5   1      931.84      879.80     15.86 o 
  -1  -5   1       29.55       55.56      3.99 o 
   0  -5   1     1193.73     1285.21     16.55 o 
   1  -5   1       86.73      101.47      4.09 o 
   2  -5   1      891.15      937.82     19.42 o 
   3  -5   1       39.01       50.33      4.51 o 
   4  -5   1      102.91      102.48      6.91 o 
   5  -5   1       39.92       44.10      8.76 o 
   6  -5   1      180.39      162.61      9.55 o 
   7  -5   1       52.66       59.03      8.76 o 
  -9  -4   1      385.43      378.93     21.54 o 
  -8  -4   1        1.74        1.06      3.58 o 
  -7  -4   1      274.60      282.31     10.27 o 
  -6  -4   1        3.35        4.90      3.08 o 
  -5  -4   1     1172.87     1099.37     15.31 o 
  -4  -4   1       45.52       51.43      3.71 o 
  -3  -4   1      142.01      138.67      3.88 o 
  -2  -4   1       79.27       84.41      2.91 o 
  -1  -4   1       49.06       64.13      3.88 o 
   0  -4   1       44.29       41.88      2.73 o 
   1  -4   1      274.68      257.36      7.26 o 
   2  -4   1     1443.80     1505.87     19.32 o 
   3  -4   1      215.61      194.80      5.57 o 
   4  -4   1      705.51      708.79     11.75 o 
   5  -4   1        4.68       -2.54      8.62 o 
   6  -4   1      397.29      403.57     12.77 o 
   7  -4   1        0.61        2.51      6.13 o 
   8  -4   1       10.66        0.40      7.19 o 
  -9  -3   1       21.22       14.01      6.28 o 
  -8  -3   1       18.13       26.37     14.26 o 
  -7  -3   1      206.97      203.95      6.42 o 
  -6  -3   1       96.78       96.43      4.16 o 
  -5  -3   1     2110.26     2157.73     26.41 o 
  -4  -3   1      258.54      224.42      5.14 o 
  -3  -3   1     3513.95     3680.42     41.66 o 
  -2  -3   1     3882.24     3892.33     52.91 o 
  -1  -3   1     1013.79      963.15     12.06 o 
   0  -3   1     3607.82     3544.63     43.22 o 
   1  -3   1      222.93      214.95      4.59 o 
   2  -3   1     1037.48     1045.78     13.78 o 
   3  -3   1      435.74      453.91      7.89 o 
   4  -3   1      130.29      120.83      4.62 o 
   5  -3   1        3.11       -1.54      6.39 o 
   6  -3   1      253.36      234.97      9.75 o 
   7  -3   1        5.89       10.19      5.96 o 
   8  -3   1       86.27       97.29      9.03 o 
  -9  -2   1        1.51       -1.82      6.54 o 
  -8  -2   1      382.26      368.28     11.62 o 
  -7  -2   1       79.31       77.75      6.08 o 
  -6  -2   1      314.49      312.19      6.02 o 
  -5  -2   1     1757.77     1824.65     19.15 o 
  -4  -2   1       22.92       24.77      2.31 o 
  -3  -2   1     1421.60     1384.68     16.81 o 
  -2  -2   1        5.77       11.24      1.31 o 
  -1  -2   1      691.99      706.27     10.69 o 
   0  -2   1     7966.88     6910.44     91.49 o 
   1  -2   1        3.61        2.10      1.27 o 
   2  -2   1        9.02       16.65      4.48 o 
   3  -2   1     1451.04     1492.51     18.53 o 
   4  -2   1     1921.22     1942.05     23.91 o 
   5  -2   1        2.92        4.39      6.24 o 
   6  -2   1      418.49      413.64     11.88 o 
   7  -2   1       76.52       89.20      7.32 o 
   8  -2   1      148.96      153.63      9.87 o 
  -9  -1   1      135.19      118.19      9.24 o 
  -8  -1   1       35.17       34.53      5.92 o 
  -7  -1   1      460.74      441.80     11.95 o 
  -6  -1   1       22.39       28.27      3.37 o 
  -5  -1   1      982.53      951.93     13.29 o 
  -4  -1   1      315.41      340.73      7.13 o 
  -3  -1   1     3689.10     3691.06     67.23 o 
  -2  -1   1       70.70       78.53      2.28 o 
  -1  -1   1     2487.29     2531.24     28.24 o 
   0  -1   1       21.30       27.07      1.27 o 
   1  -1   1    17051.60    13303.02    360.78 o 
   2  -1   1      666.16      670.35      8.70 o 
   3  -1   1      976.04      984.89     12.52 o 
   4  -1   1     2089.28     2081.79     25.00 o 
   5  -1   1      117.44      110.25      5.96 o 
   6  -1   1       15.77       30.31      5.14 o 
   7  -1   1        4.29       -0.89      5.04 o 
   8  -1   1       23.60       10.31      5.87 o 
   9  -1   1       12.31       10.40      6.93 o 
  -9   0   1       80.17       79.92     11.88 o 
  -8   0   1      194.24      193.51      9.54 o 
  -7   0   1      252.21      236.95      9.45 o 
  -6   0   1      450.89      449.68     11.24 o 
  -5   0   1     1474.38     1517.04     19.53 o 
  -4   0   1     1539.80     1589.63     24.07 o 
  -3   0   1     1069.43     1081.68     13.60 o 
  -2   0   1      774.76      823.60     10.18 o 
  -1   0   1      480.01      498.17      5.14 o 
   0   0   1     1952.35     1715.08     92.69 o 
   1   0   1        3.92       72.19      2.97 o 
   2   0   1       81.52       72.41      2.94 o 
   3   0   1      321.43      330.79      5.28 o 
   4   0   1     1002.70      992.48     13.00 o 
   5   0   1      112.11      114.31      4.02 o 
   6   0   1      396.45      399.40     10.71 o 
   7   0   1      164.68      176.33      8.51 o 
   8   0   1      122.38      146.39      8.82 o 
   9   0   1       10.87       14.90      6.82 o 
  -9   1   1        6.10       -1.49      9.51 o 
  -8   1   1       63.97       89.75      7.98 o 
  -7   1   1        1.82        5.02      4.56 o 
  -6   1   1       17.01       15.21      4.51 o 
  -5   1   1       25.99       28.04      3.01 o 
  -4   1   1       23.41       31.30      2.96 o 
  -3   1   1      879.23      869.74     11.48 o 
  -2   1   1     1377.85     1460.34     17.21 o 
  -1   1   1     5042.44     4798.60     68.97 o 
   0   1   1      363.70      423.67      5.31 o 
   1   1   1     4419.18     4202.18     46.36 o 
   2   1   1       25.74       29.16      1.48 o 
   3   1   1     2726.77     2563.64     24.75 o 
   4   1   1       10.89       12.93      1.56 o 
   5   1   1      734.82      730.15     10.75 o 
   6   1   1      102.75       98.66      5.87 o 
   7   1   1      323.14      294.47     10.08 o 
   8   1   1        2.19        4.66      5.35 o 
   9   1   1       59.34       56.12      7.67 o 
  -8   2   1      107.63      107.41      8.82 o 
  -7   2   1      121.17      118.38      7.65 o 
  -6   2   1      719.32      705.88     18.72 o 
  -5   2   1      113.21      114.57      4.98 o 
  -4   2   1     1005.51      963.99     13.58 o 
  -3   2   1       96.50       98.97      3.74 o 
  -2   2   1     7293.60     6904.68     76.03 o 
  -1   2   1     5111.64     5090.07     56.13 o 
   0   2   1     2870.86     2870.69     32.18 o 
   1   2   1     2443.59     2511.02     31.02 o 
   2   2   1      281.09      272.63      4.45 o 
   3   2   1     1491.00     1713.35     20.24 o 
   4   2   1      269.65      283.62      6.34 o 
   5   2   1      170.41      190.08      4.31 o 
   6   2   1      632.11      623.06     10.48 o 
   7   2   1      121.01      123.99     12.18 o 
   8   2   1       91.06      119.79      7.74 o 
   9   2   1       11.19        3.83     10.25 o 
  -8   3   1       14.54        8.57      7.28 o 
  -7   3   1       13.45       17.47      5.98 o 
  -6   3   1       43.96       53.53      6.17 o 
  -5   3   1       67.59       83.21      5.04 o 
  -4   3   1      560.57      582.10      9.95 o 
  -3   3   1       88.01       85.63      4.99 o 
  -2   3   1       74.59       77.00      3.39 o 
  -1   3   1     2115.95     2093.81     24.49 o 
   0   3   1       36.14       45.40      1.94 o 
   1   3   1     7854.85     7220.40     80.10 o 
   2   3   1      394.74      397.92      6.28 o 
   3   3   1     2662.12     2624.66     30.23 o 
   4   3   1       94.97       80.65      3.47 o 
   5   3   1     2082.74     2082.51     38.91 o 
   6   3   1       40.50       43.26      3.64 o 
   7   3   1     1039.35     1027.74     18.61 o 
   8   3   1       53.48       44.60      6.17 o 
   9   3   1       47.64       48.46     10.25 o 
  -8   4   1      127.89      149.75     17.83 o 
  -7   4   1       18.46       17.44      6.47 o 
  -6   4   1      630.58      648.29     16.04 o 
  -5   4   1        2.95        1.35      4.64 o 
  -4   4   1      973.41      986.14     16.20 o 
  -3   4   1      217.97      216.53      5.92 o 
  -2   4   1     3531.52     3555.05     41.19 o 
  -1   4   1       90.30       80.19      4.97 o 
   0   4   1     3339.24     3417.53     57.38 o 
   1   4   1      182.57      238.71      6.51 o 
   2   4   1     1891.39     1961.34     23.09 o 
   3   4   1       31.91       37.54      2.30 o 
   4   4   1      253.41      282.93      5.91 o 
   5   4   1        6.38       13.17      2.67 o 
   6   4   1       87.00       93.83      4.74 o 
   7   4   1        5.16       -0.88      3.28 o 
   8   4   1       65.92       67.87      5.25 o 
   9   4   1       22.43       23.38      6.34 o 
  -7   5   1        3.20        4.08     13.96 o 
  -6   5   1        0.33        0.41     10.25 o 
  -5   5   1       61.38       82.25     17.97 o 
  -4   5   1        0.58        3.35      4.11 o 
  -3   5   1      406.42      445.74      9.05 o 
  -2   5   1       14.08       19.98      3.06 o 
  -1   5   1       73.05       62.13      3.26 o 
   0   5   1      852.35      916.74     12.50 o 
   1   5   1       84.04       84.80      4.91 o 
   2   5   1     1763.64     1683.85     26.36 o 
   3   5   1      226.21      208.09      4.86 o 
   4   5   1      248.58      241.69      7.25 o 
   5   5   1      712.80      707.95     11.16 o 
   6   5   1      428.12      394.70      8.36 o 
   7   5   1      594.53      611.19     21.39 o 
   8   5   1       11.72       15.56      4.21 o 
   9   5   1      166.42      172.72      7.96 o 
  -6   6   1       28.63       24.86      6.92 o 
  -5   6   1        6.69       -0.49      5.94 o 
  -4   6   1      219.98      226.00      7.82 o 
  -3   6   1       23.47       33.26      4.41 o 
  -2   6   1      189.96      183.02      5.99 o 
  -1   6   1     1180.84     1145.89     15.89 o 
   0   6   1      722.92      726.94     15.89 o 
   1   6   1      337.61      337.79     13.37 o 
   2   6   1     1077.37     1058.23     18.91 o 
   3   6   1      135.63      146.90      4.01 o 
   4   6   1      606.17      599.78      9.79 o 
   5   6   1      474.18      450.13      8.83 o 
   6   6   1       76.37       84.67      4.71 o 
   7   6   1       47.80       38.92      7.43 o 
   8   6   1        0.57        5.05      8.02 o 
   9   6   1       20.09       27.20      6.40 o 
  -6   7   1       48.92       62.69     13.67 o 
  -5   7   1      122.78      155.38     16.04 o 
  -4   7   1        5.94       -5.05      8.91 o 
  -3   7   1       10.25        0.87      5.14 o 
  -2   7   1      643.35      677.54     15.93 o 
  -1   7   1      464.76      443.33     15.60 o 
   0   7   1        5.30       10.80      8.32 o 
   1   7   1      197.02      200.37     14.85 o 
   2   7   1      133.62      141.55     10.40 o 
   3   7   1       34.59       33.57      4.40 o 
   4   7   1      193.55      194.36      7.98 o 
   5   7   1        4.71        8.25      4.75 o 
   6   7   1      172.14      175.82      8.88 o 
   7   7   1      196.50      195.19     13.96 o 
   8   7   1      241.01      209.15     15.15 o 
   9   7   1       12.79        7.80      5.98 o 
  -5   8   1       46.29       60.61     12.77 o 
  -4   8   1       28.05       25.85     10.99 o 
  -3   8   1       46.11       62.70      8.47 o 
  -2   8   1      850.82      809.57     18.66 o 
  -1   8   1       45.57       29.14      5.96 o 
   0   8   1      452.73      453.42     12.81 o 
   1   8   1        9.25        5.77      4.72 o 
   2   8   1      531.79      482.62     12.81 o 
   3   8   1       59.61       64.94      6.08 o 
   4   8   1      417.97      410.58     11.76 o 
   5   8   1        2.95       -0.83      4.61 o 
   6   8   1       42.48       55.64     13.22 o 
   7   8   1       65.96       66.66      7.25 o 
   8   8   1      323.39      316.99     17.83 o 
  -4   9   1        6.50        9.80     10.99 o 
  -3   9   1       64.10       41.24      8.07 o 
  -2   9   1        0.74        2.97      6.30 o 
  -1   9   1      193.86      193.60     19.61 o 
   0   9   1       17.66       11.13      5.41 o 
   1   9   1       94.67      120.09      7.76 o 
   2   9   1        7.33        1.76      5.05 o 
   3   9   1        2.80       -3.34      5.03 o 
   4   9   1      177.80      209.81     10.08 o 
   5   9   1        2.67       -2.56      5.35 o 
   6   9   1       12.94       24.81      6.51 o 
   7   9   1        0.95       -9.58      6.39 o 
   8   9   1       25.58       19.90     10.70 o 
  -3  10   1       40.17       49.61     12.77 o 
  -2  10   1       12.65        1.35      7.11 o 
  -1  10   1      142.01      167.83     15.00 o 
   0  10   1       64.45       49.07      7.25 o 
   1  10   1      276.91      273.55     11.32 o 
   2  10   1        3.20        7.66      5.63 o 
   3  10   1       44.51       54.43      7.35 o 
   4  10   1       32.37       32.25      6.40 o 
   5  10   1      229.88      217.21     17.53 o 
   6  10   1        8.36        4.31     11.44 o 
   7  10   1        0.43        0.90      9.51 o 
  -1  11   1        4.32        7.61      9.80 o 
   0  11   1        1.99        6.07      6.63 o 
   1  11   1      141.62      119.52     11.59 o 
   2  11   1      128.97      150.21      9.94 o 
   3  11   1       45.17       25.19      6.81 o 
   4  11   1       33.43       45.58     10.99 o 
   5  11   1       47.53       39.33      7.32 o 
   6  11   1       46.19       49.29      8.61 o 
   1  12   1       15.10       13.00      7.88 o 
   2  12   1        0.80        3.83     12.33 o 
   3  12   1       60.01       57.40      8.72 o 
  -5 -11   2       45.51       32.58      8.47 o 
  -4 -11   2       61.02       61.94      8.40 o 
  -3 -11   2       35.21       20.90      6.98 o 
  -2 -11   2       80.64       78.24     14.71 o 
  -1 -11   2        9.50       14.31      7.46 o 
   0 -11   2       19.27       17.83     12.77 o 
   1 -11   2       32.23       41.92      8.72 o 
  -6 -10   2       12.69       -0.35      6.92 o 
  -5 -10   2       22.25       27.21      8.76 o 
  -4 -10   2      104.62      117.43      8.88 o 
  -3 -10   2        6.96        4.98      6.08 o 
  -2 -10   2        0.48        3.92      6.19 o 
  -1 -10   2       21.29       20.19      6.92 o 
   0 -10   2       77.59       93.42     16.49 o 
   1 -10   2       47.01       50.47      8.28 o 
   2 -10   2       29.14       34.86      7.86 o 
  -7  -9   2       11.94        8.91      9.21 o 
  -6  -9   2        0.86        4.15      8.91 o 
  -5  -9   2       52.38       38.01      6.50 o 
  -4  -9   2        5.81        7.63      5.24 o 
  -3  -9   2       45.43       27.11      5.84 o 
  -2  -9   2      101.59       88.38      7.65 o 
  -1  -9   2        0.44        0.20      5.07 o 
   0  -9   2      156.60      152.12      9.56 o 
   1  -9   2      138.43      143.11      9.26 o 
   2  -9   2        0.57        0.15     10.10 o 
   3  -9   2       15.84       35.35     10.99 o 
   4  -9   2       14.39       19.31     13.07 o 
  -8  -8   2       12.58       16.04     10.70 o 
  -7  -8   2       58.34       80.60      7.76 o 
  -6  -8   2        2.75       -3.73      9.95 o 
  -5  -8   2      821.59      756.66     22.43 o 
  -4  -8   2       25.28       30.77      7.87 o 
  -3  -8   2      832.00      795.93     17.75 o 
  -2  -8   2        9.54        5.63      4.82 o 
  -1  -8   2      349.47      378.31     11.87 o 
   0  -8   2        2.69       13.53      7.43 o 
   1  -8   2      391.24      386.57     12.65 o 
   2  -8   2       37.87       32.41      8.32 o 
   3  -8   2        9.15       -1.78      8.32 o 
   4  -8   2        8.31       21.98     10.40 o 
   5  -8   2        4.32       -4.16     11.29 o 
  -8  -7   2      229.58      232.32     15.45 o 
  -7  -7   2       27.16       26.29      5.98 o 
  -6  -7   2      204.31      219.25      9.45 o 
  -5  -7   2      193.78      180.19      8.82 o 
  -4  -7   2        0.05        0.16      4.19 o 
  -3  -7   2       12.89       13.92      4.72 o 
  -2  -7   2        0.55       -2.19      4.16 o 
  -1  -7   2       15.41       11.01      4.30 o 
   0  -7   2      504.40      480.83     12.98 o 
   1  -7   2        8.69       12.29      5.07 o 
   2  -7   2      145.98      140.52      8.41 o 
   3  -7   2       56.15       67.09      7.06 o 
   4  -7   2      796.59      791.15     29.11 o 
   5  -7   2        6.62       22.58     11.88 o 
   6  -7   2        3.07      -16.93     11.29 o 
  -8  -6   2       74.21       62.09     10.10 o 
  -7  -6   2      175.76      167.48      9.03 o 
  -6  -6   2      309.55      337.61     12.03 o 
  -5  -6   2     1395.11     1394.43     24.58 o 
  -4  -6   2      200.63      195.14      7.55 o 
  -3  -6   2     1197.28     1170.51     20.90 o 
  -2  -6   2       96.03       88.21      5.56 o 
  -1  -6   2     1705.73     1712.25     28.14 o 
   0  -6   2        9.78       10.55      3.99 o 
   1  -6   2      468.86      489.88      8.89 o 
   2  -6   2       56.05       61.17      4.13 o 
   3  -6   2       68.42       80.50      4.93 o 
   4  -6   2       11.00       14.68      5.50 o 
   5  -6   2      189.35      191.17      9.85 o 
   6  -6   2       31.45       42.29     12.33 o 
  -9  -5   2       14.34       16.04      9.21 o 
  -8  -5   2      187.91      162.61      6.90 o 
  -7  -5   2       10.93       12.08      3.77 o 
  -6  -5   2       37.00       36.25      4.72 o 
  -5  -5   2        3.49        0.02      3.46 o 
  -4  -5   2      176.86      188.20      9.14 o 
  -3  -5   2       29.51       26.55      2.75 o 
  -2  -5   2      424.77      485.46      7.95 o 
  -1  -5   2      102.12      150.37      3.96 o 
   0  -5   2       58.24       55.07      3.05 o 
   1  -5   2     1460.15     1477.36     19.19 o 
   2  -5   2       48.11       61.75      3.71 o 
   3  -5   2      505.52      517.33      9.78 o 
   4  -5   2      135.77      127.74      7.43 o 
   5  -5   2       10.26        3.14     11.29 o 
   6  -5   2       40.25       39.25      7.23 o 
   7  -5   2        4.29       -8.23      6.77 o 
  -9  -4   2       55.77       33.87     10.70 o 
  -8  -4   2       77.63       85.57      5.45 o 
  -7  -4   2        9.79        9.17      3.19 o 
  -6  -4   2       26.49       37.81      7.37 o 
  -5  -4   2      461.51      474.81      8.79 o 
  -4  -4   2      587.74      600.19      9.58 o 
  -3  -4   2      840.44      780.31     13.13 o 
  -2  -4   2     1635.26     1665.99     20.36 o 
  -1  -4   2      242.48      194.35      4.40 o 
   0  -4   2     1900.10     1878.29     22.65 o 
   1  -4   2     4134.99     4146.94     47.34 o 
   2  -4   2        6.27        6.37      2.63 o 
   3  -4   2      345.83      333.01      8.69 o 
   4  -4   2      101.27      116.57      6.85 o 
   5  -4   2      629.79      624.04     23.17 o 
   6  -4   2      373.90      374.60     12.43 o 
   7  -4   2       63.50       61.41     19.16 o 
  -9  -3   2       11.71       -6.83      8.91 o 
  -8  -3   2      505.48      524.03     25.70 o 
  -7  -3   2      158.62      154.32      5.86 o 
  -6  -3   2     1145.18     1123.22     13.59 o 
  -5  -3   2      192.36      212.02      5.66 o 
  -4  -3   2     2309.53     2290.87     33.19 o 
  -3  -3   2      114.97      135.33      5.15 o 
  -2  -3   2     1294.35     1270.62     15.64 o 
  -1  -3   2     1867.15     1927.06     22.67 o 
   0  -3   2       39.98       38.39      2.54 o 
   1  -3   2      137.70      129.49      6.36 o 
   2  -3   2      225.75      249.36      5.39 o 
   3  -3   2       44.52       41.42      2.95 o 
   4  -3   2      260.32      274.09      6.35 o 
   5  -3   2      146.40      157.16      7.99 o 
   6  -3   2        3.02       -0.79      4.78 o 
   7  -3   2        1.84       -5.19      5.63 o 
   8  -3   2       34.77       31.20      7.53 o 
  -9  -2   2        5.75        0.00      9.51 o 
  -8  -2   2       15.47       16.49      5.14 o 
  -7  -2   2      182.50      195.93      8.12 o 
  -6  -2   2      353.61      362.91      6.49 o 
  -5  -2   2      790.65      902.08     13.12 o 
  -4  -2   2     1295.18     1345.90     29.36 o 
  -3  -2   2      445.56      444.76      9.67 o 
  -2  -2   2      168.95      177.34      5.82 o 
  -1  -2   2     2654.56     2602.77     29.43 o 
   0  -2   2     1187.66     1240.46     14.96 o 
   1  -2   2    11632.25    10512.07    197.43 o 
   2  -2   2      215.24      226.67      5.04 o 
   3  -2   2      517.04      504.06      7.94 o 
   4  -2   2      709.48      651.74      9.96 o 
   5  -2   2      829.21      801.93     16.64 o 
   6  -2   2      155.56      131.24      7.97 o 
   7  -2   2        5.23        1.49      5.25 o 
   8  -2   2      126.11      150.73      9.98 o 
  -9  -1   2       68.20       78.73     11.88 o 
  -8  -1   2      140.22      138.19      8.40 o 
  -7  -1   2      166.58      159.64      8.17 o 
  -6  -1   2      464.17      459.93      8.76 o 
  -5  -1   2      836.92      859.62     12.51 o 
  -4  -1   2     4373.62     4443.49     42.12 o 
  -3  -1   2      230.97      223.06      4.39 o 
  -2  -1   2     4035.45     4005.06     54.20 o 
  -1  -1   2       75.12       75.71      2.16 o 
   0  -1   2     2120.59     2112.38     23.95 o 
   1  -1   2     2458.69     2485.58     28.07 o 
   2  -1   2     4419.28     4560.79     50.88 o 
   3  -1   2        6.79        2.78      4.18 o 
   4  -1   2       44.24       41.28      4.16 o 
   5  -1   2      390.15      417.28     10.71 o 
   6  -1   2      159.23      142.13      7.76 o 
   7  -1   2      149.66      168.15      8.93 o 
   8  -1   2        5.64       -4.23      5.33 o 
   9  -1   2       31.72       32.17      7.04 o 
  -9   0   2        6.29        4.46      9.21 o 
  -8   0   2       27.69       19.22      6.05 o 
  -7   0   2      204.33      226.29      9.35 o 
  -6   0   2      126.40      113.86      5.02 o 
  -5   0   2      184.00      200.62      5.42 o 
  -4   0   2     1637.63     1628.16     20.12 o 
  -3   0   2        5.01        3.28      1.48 o 
  -2   0   2     5048.51     4886.13     59.96 o 
  -1   0   2     5825.52     5558.15    109.92 o 
   0   0   2     2619.74     2461.85     32.39 o 
   1   0   2     1069.93     1104.55     15.86 o 
   2   0   2    41778.73    28845.29    909.54 o 
   3   0   2      391.95      398.38     16.49 o 
   4   0   2      682.48      644.39     17.53 o 
   5   0   2      340.67      362.65      9.56 o 
   6   0   2      479.99      442.03     11.45 o 
   7   0   2       71.75       72.05      8.62 o 
   8   0   2       25.26       18.67      5.98 o 
   9   0   2        4.73       -6.05     14.41 o 
  -9   1   2      201.65      184.79     15.75 o 
  -8   1   2      124.18      118.54     11.88 o 
  -7   1   2      286.57      278.64     14.11 o 
  -6   1   2      367.41      370.77     14.85 o 
  -5   1   2      382.64      378.30      8.87 o 
  -4   1   2      155.77      142.51      4.39 o 
  -3   1   2     2279.25     2227.51     43.96 o 
  -2   1   2     1075.84     1095.52     13.43 o 
  -1   1   2     1349.54     1426.83     16.58 o 
   0   1   2      455.58      498.45      6.33 o 
   1   1   2     1612.06     1738.28     19.78 o 
   2   1   2    30299.71    23298.18    545.92 o 
   3   1   2     1009.54     1082.30     13.34 o 
   4   1   2      242.20      267.55      4.35 o 
   5   1   2      418.80      405.18      9.77 o 
   6   1   2        1.81       -5.57      3.71 o 
   7   1   2      191.72      194.16      8.72 o 
   8   1   2       12.82       10.68      5.66 o 
   9   1   2      240.30      245.38     11.55 o 
  -8   2   2       10.21       20.50      9.51 o 
  -7   2   2       75.74       94.46      7.25 o 
  -6   2   2      101.27      117.34      7.14 o 
  -5   2   2       42.82       49.82      3.84 o 
  -4   2   2       10.41        5.07      2.34 o 
  -3   2   2       79.17       72.05      3.75 o 
  -2   2   2     2422.60     2436.17     33.27 o 
  -1   2   2      285.56      324.79      5.25 o 
   0   2   2    20059.18    16014.75    173.50 o 
   1   2   2     3175.98     3134.54     35.04 o 
   2   2   2     1061.55      997.47     12.23 o 
   3   2   2     2282.59     2274.29     26.29 o 
   4   2   2     1335.83     1425.15     15.07 o 
   5   2   2     1533.75     1546.87     19.25 o 
   6   2   2      364.94      350.09      7.74 o 
   7   2   2       21.58       24.87      5.64 o 
   8   2   2      162.29      157.42      8.82 o 
   9   2   2       46.15       31.83      6.77 o 
  -8   3   2        0.22        3.27      9.51 o 
  -7   3   2      112.23      120.93      9.80 o 
  -6   3   2        6.28        7.75      5.41 o 
  -5   3   2      986.37      966.21     14.78 o 
  -4   3   2        6.24        8.84      2.80 o 
  -3   3   2      417.21      377.36      8.35 o 
  -2   3   2     1997.14     2132.84     25.43 o 
  -1   3   2     5963.61     5852.95     64.75 o 
   0   3   2     2177.85     2384.08     27.37 o 
   1   3   2     2024.73     2165.53     24.96 o 
   2   3   2     1675.81     1687.32     19.88 o 
   3   3   2       23.65       28.66      2.35 o 
   4   3   2       20.48       20.91      2.17 o 
   5   3   2       45.82       52.24      3.71 o 
   6   3   2        1.76        4.99      2.96 o 
   7   3   2      192.17      206.68      9.76 o 
   8   3   2        0.45        2.96      4.93 o 
   9   3   2        7.95        9.01      5.96 o 
  -8   4   2        8.78       -7.13      9.80 o 
  -7   4   2      135.10      157.27      9.77 o 
  -6   4   2       33.88       34.46      6.40 o 
  -5   4   2      129.19      140.30      6.25 o 
  -4   4   2       45.26       53.61      4.21 o 
  -3   4   2      114.41      140.27      5.09 o 
  -2   4   2      195.73      198.19      5.27 o 
  -1   4   2        4.88        5.01      1.87 o 
   0   4   2       96.80       86.26      3.27 o 
   1   4   2      412.28      432.55     11.21 o 
   2   4   2      935.81      878.98     11.52 o 
   3   4   2      107.43       97.27      3.54 o 
   4   4   2     2991.56     2962.78     34.69 o 
   5   4   2        8.09        9.31      3.55 o 
   6   4   2     1396.16     1443.04     40.26 o 
   7   4   2      184.79      189.69      6.56 o 
   8   4   2      207.45      211.38      7.35 o 
   9   4   2       16.12        6.53      6.34 o 
  -7   5   2      152.84      183.60     14.85 o 
  -6   5   2       59.74       60.81      7.32 o 
  -5   5   2      219.36      213.27      9.47 o 
  -4   5   2       11.67        9.47      3.53 o 
  -3   5   2     1000.35      998.82     14.99 o 
  -2   5   2       24.37       37.95      3.27 o 
  -1   5   2     1890.13     1899.49     23.54 o 
   0   5   2      478.25      454.89      8.32 o 
   1   5   2     2498.58     2512.59     35.59 o 
   2   5   2       15.03       15.30      2.63 o 
   3   5   2     4224.88     4276.45     48.54 o 
   4   5   2       52.79       72.74      5.38 o 
   5   5   2       14.49        7.60      2.78 o 
   6   5   2       40.81       58.12      4.16 o 
   7   5   2        0.10       -4.86      4.48 o 
   8   5   2       19.90       22.94      4.48 o 
   9   5   2       11.91        7.52      6.21 o 
  -6   6   2      109.46      114.92      9.33 o 
  -5   6   2        9.25        3.77      5.96 o 
  -4   6   2       67.83       62.46      5.29 o 
  -3   6   2      201.27      191.75      6.83 o 
  -2   6   2       12.95       12.77      3.31 o 
  -1   6   2        1.17        0.41      2.50 o 
   0   6   2      308.81      346.93      6.98 o 
   1   6   2       34.10       53.45      4.72 o 
   2   6   2      308.09      310.67      8.82 o 
   3   6   2        4.51       10.25      2.14 o 
   4   6   2      391.22      371.45      7.38 o 
   5   6   2      216.05      212.55      6.08 o 
   6   6   2      256.88      246.25      8.54 o 
   7   6   2       54.05       52.81      5.87 o 
   9   6   2        5.81       10.12      5.66 o 
  -6   7   2        7.10       -6.54     11.59 o 
  -5   7   2       49.86       74.27     13.37 o 
  -4   7   2       12.95       27.75      6.39 o 
  -3   7   2      106.08      128.96     16.93 o 
  -2   7   2       13.66        4.88      4.91 o 
  -1   7   2     1136.97     1105.70     21.00 o 
   0   7   2      281.51      283.10     16.04 o 
   1   7   2      234.90      226.68      8.51 o 
   2   7   2      136.87      158.54      7.44 o 
   3   7   2      955.26      911.04     28.22 o 
   4   7   2       42.37       49.35      8.76 o 
   5   7   2      897.71      875.32     21.84 o 
   6   7   2        6.68        7.99      4.40 o 
   7   7   2      146.97      149.14     12.77 o 
   8   7   2        4.13        5.64      8.62 o 
   9   7   2       35.55       57.67      7.87 o 
  -5   8   2       25.61       26.44     12.18 o 
  -4   8   2       69.28       78.73     12.48 o 
  -3   8   2        6.55        1.98      6.05 o 
  -2   8   2       28.33       33.33     16.49 o 
  -1   8   2      104.29       87.84      7.06 o 
   0   8   2     1052.96      972.71     19.85 o 
   1   8   2      550.01      612.26     17.53 o 
   2   8   2        8.93       16.34      4.83 o 
   3   8   2        1.90        4.27      4.35 o 
   4   8   2       42.97       37.46      8.02 o 
   5   8   2      543.87      565.88     19.46 o 
   6   8   2      136.48      132.64      8.18 o 
   7   8   2       51.37       49.02      9.51 o 
   8   8   2       87.18       94.47     11.29 o 
  -4   9   2       43.53       79.92     14.26 o 
  -3   9   2        2.39       -3.12      6.72 o 
  -2   9   2       97.84      101.14      8.58 o 
  -1   9   2        7.08       15.45      6.09 o 
   0   9   2       18.02        6.83      5.67 o 
   1   9   2      193.05      213.02      9.98 o 
   2   9   2       11.09        4.89      4.93 o 
   3   9   2       95.92       97.91      7.34 o 
   4   9   2        5.81       -2.96      4.61 o 
   5   9   2       65.04       60.63      7.04 o 
   6   9   2       24.34       22.42      6.83 o 
   7   9   2      228.55      255.20     24.51 o 
   8   9   2       52.18       71.90     12.48 o 
  -3  10   2       19.79        6.31      9.80 o 
  -2  10   2      192.34      194.24     17.97 o 
  -1  10   2      101.23      148.16     12.63 o 
   0  10   2       46.82       35.20     11.59 o 
   1  10   2       34.45       24.02      6.05 o 
   2  10   2        0.37        2.86      5.41 o 
   3  10   2       33.45       48.42      6.40 o 
   4  10   2       18.89       15.76      6.19 o 
   5  10   2       84.17       83.13      8.30 o 
   6  10   2        6.78       -3.11      8.47 o 
   7  10   2        6.66        9.95      7.14 o 
  -1  11   2       23.56       20.77      7.88 o 
   0  11   2       20.51       20.04     12.03 o 
   1  11   2        0.86       -0.65      6.38 o 
   2  11   2       12.49       28.16      7.72 o 
   3  11   2        0.40      -13.26     10.40 o 
   4  11   2       91.43      110.91      9.24 o 
   5  11   2       25.29       29.00      7.53 o 
   6  11   2        0.84        2.52      6.82 o 
   1  12   2        1.36       -4.21      7.04 o 
   2  12   2       52.70       53.38     13.67 o 
   3  12   2       46.39       52.01      8.37 o 
   4  12   2       31.78       29.39      7.91 o 
  -4 -11   3        3.54        9.66      7.35 o 
  -3 -11   3       62.76       63.98      8.82 o 
  -2 -11   3        3.15       -3.23      6.92 o 
  -1 -11   3       41.05       79.29     16.34 o 
   0 -11   3       18.12       -3.26      7.25 o 
  -6 -10   3       35.79       29.85      7.83 o 
  -5 -10   3       21.77       14.36      6.82 o 
  -4 -10   3        4.86       -1.43      9.80 o 
  -3 -10   3       61.22       50.30      7.67 o 
  -2 -10   3       11.76       12.88      6.34 o 
  -1 -10   3      171.20      137.36     10.25 o 
   0 -10   3        6.01        4.79      6.82 o 
   1 -10   3       70.26       70.13      8.37 o 
   2 -10   3       22.93       20.50     12.18 o 
  -7  -9   3        0.58       -9.92      6.61 o 
  -6  -9   3      112.90      142.75      9.77 o 
  -5  -9   3       18.87       20.98      6.40 o 
  -4  -9   3      145.79      144.83      9.80 o 
  -3  -9   3       50.81       31.69      5.98 o 
  -2  -9   3       42.32       47.82      7.72 o 
  -1  -9   3      134.58      144.62      9.45 o 
   0  -9   3       30.19       20.69      6.47 o 
   1  -9   3       55.97       77.59      8.20 o 
   2  -9   3       13.32        7.07      6.63 o 
   3  -9   3       90.07      109.03     15.15 o 
  -8  -8   3       61.83       64.05      8.19 o 
  -7  -8   3        0.32       -0.37     12.63 o 
  -6  -8   3       56.04       69.52     14.85 o 
  -5  -8   3       17.47       24.69      5.88 o 
  -4  -8   3       69.02       68.29      7.87 o 
  -3  -8   3      151.69      131.07      7.88 o 
  -2  -8   3        0.35        2.05      7.72 o 
  -1  -8   3       29.47       27.86      5.56 o 
   0  -8   3       72.96       70.60      7.14 o 
   1  -8   3      480.82      455.12     13.70 o 
   2  -8   3        1.05       -0.66      5.78 o 
   3  -8   3       32.38       43.08     12.18 o 
   4  -8   3        4.58       17.53     11.29 o 
  -8  -7   3      116.45      124.26      9.03 o 
  -7  -7   3        6.87        6.80      5.77 o 
  -6  -7   3        1.92       -5.15      4.72 o 
  -5  -7   3      105.10      112.77     10.99 o 
  -4  -7   3      986.05      980.82     19.64 o 
  -3  -7   3       13.55        7.83      4.30 o 
  -2  -7   3      682.82      666.40     28.97 o 
  -1  -7   3        2.68        1.20      5.79 o 
   0  -7   3      490.54      479.46     12.91 o 
   1  -7   3      155.69      147.58      8.54 o 
   2  -7   3      128.07      129.00      8.17 o 
   3  -7   3        3.49        3.27      9.51 o 
   4  -7   3       56.30       43.08     11.88 o 
   5  -7   3       30.85       22.58     10.99 o 
  -8  -6   3      201.82      193.41     13.67 o 
  -7  -6   3       86.82       92.10      9.66 o 
  -6  -6   3       44.28       45.39      7.28 o 
  -5  -6   3       71.70       79.67      6.17 o 
  -4  -6   3      268.26      266.09     13.22 o 
  -3  -6   3      103.53      106.73      9.36 o 
  -2  -6   3        3.29       -0.30      5.20 o 
  -1  -6   3        2.85       -3.12      3.57 o 
   0  -6   3      140.77      153.65      9.95 o 
   1  -6   3      182.13      160.00      8.17 o 
   2  -6   3        0.67       -2.24      3.23 o 
   3  -6   3      151.43      146.94      6.24 o 
   4  -6   3        1.54        1.03      4.62 o 
   5  -6   3      633.09      653.85     16.83 o 
   6  -6   3      175.91      181.67     10.71 o 
  -9  -5   3        0.01       -7.43      9.80 o 
  -8  -5   3        7.85        9.51      8.32 o 
  -7  -5   3      210.88      215.86      7.37 o 
  -6  -5   3      426.48      455.89     11.97 o 
  -5  -5   3        2.82       -1.47      2.86 o 
  -4  -5   3      672.83      667.54     17.43 o 
  -3  -5   3      461.14      467.17      9.81 o 
  -2  -5   3     1258.61     1284.08     16.96 o 
  -1  -5   3       60.30       57.53      3.34 o 
   0  -5   3      532.92      488.08      8.31 o 
   1  -5   3        4.03        8.04      3.30 o 
   2  -5   3     1585.08     1616.49     21.44 o 
   3  -5   3       15.49       14.65      3.45 o 
   4  -5   3      422.89      411.76     11.76 o 
   5  -5   3        2.50       -2.70      4.91 o 
   6  -5   3       10.25        2.23      6.28 o 
   7  -5   3        0.66       -6.62      6.56 o 
  -9  -4   3      229.43      246.58     16.34 o 
  -8  -4   3        9.45        5.94      8.32 o 
  -7  -4   3     1291.59     1290.52     15.90 o 
  -6  -4   3      100.95       99.52      4.86 o 
  -5  -4   3      973.97     1006.02     18.50 o 
  -4  -4   3      415.09      386.30      7.42 o 
  -3  -4   3      687.78      660.86     14.32 o 
  -2  -4   3     1587.84     1706.81     21.07 o 
  -1  -4   3      208.65      242.76      5.46 o 
   0  -4   3      261.88      295.67      5.95 o 
   1  -4   3      555.44      580.76      9.27 o 
   2  -4   3       34.86       49.41      3.45 o 
   3  -4   3        9.03        2.93      2.88 o 
   4  -4   3       43.66       48.87      5.64 o 
   5  -4   3      301.09      303.21     10.77 o 
   6  -4   3        0.79       -7.58      5.05 o 
   7  -4   3       47.93       59.92      7.91 o 
  -9  -3   3       20.09       15.75      9.80 o 
  -8  -3   3        5.56        8.62      8.02 o 
  -7  -3   3       87.94       94.94      4.76 o 
  -6  -3   3      645.93      669.41      9.47 o 
  -5  -3   3       59.21       68.41      5.55 o 
  -4  -3   3     1188.97     1267.44     16.69 o 
  -3  -3   3      821.66      933.20     12.62 o 
  -2  -3   3     2349.58     2334.67     27.37 o 
  -1  -3   3      778.17      821.79     11.19 o 
   0  -3   3     1503.14     1470.27     18.14 o 
   1  -3   3     1395.99     1444.02     18.03 o 
   2  -3   3     1289.66     1225.00     25.95 o 
   3  -3   3       16.11       17.43      2.66 o 
   4  -3   3     1506.54     1455.00     24.75 o 
   5  -3   3        9.08       15.15      4.70 o 
   6  -3   3      349.20      332.09     17.38 o 
   7  -3   3        1.23        1.75      9.36 o 
   8  -3   3       93.39       82.41      8.70 o 
  -9  -2   3      211.67      222.82     16.04 o 
  -8  -2   3       42.43       38.62      9.51 o 
  -7  -2   3      366.74      373.63     10.78 o 
  -6  -2   3      186.45      188.60      6.30 o 
  -5  -2   3      919.20      885.03     10.78 o 
  -4  -2   3      387.44      372.41      6.85 o 
  -3  -2   3     4128.93     4279.74     48.19 o 
  -2  -2   3      204.11      228.14      4.45 o 
  -1  -2   3     2757.70     2750.15     31.44 o 
   0  -2   3      489.31      519.54      7.65 o 
   1  -2   3      746.69      772.82     17.08 o 
   2  -2   3     1358.72     1470.70     18.10 o 
   3  -2   3      187.18      202.33      4.66 o 
   4  -2   3        0.90       -0.42      3.35 o 
   5  -2   3      131.83      152.07      7.34 o 
   6  -2   3      919.41      886.26     18.79 o 
   7  -2   3       10.55       18.57      5.77 o 
   8  -2   3        2.85       -0.17      8.32 o 
  -9  -1   3       26.01       14.85     10.40 o 
  -8  -1   3       52.80       46.94      9.21 o 
  -7  -1   3      123.32      122.17      7.14 o 
  -6  -1   3      235.10      238.18      6.43 o 
  -5  -1   3      707.74      774.77     11.76 o 
  -4  -1   3       52.83       67.36      2.68 o 
  -3  -1   3      430.64      431.20      6.78 o 
  -2  -1   3      962.03     1007.91     12.50 o 
  -1  -1   3      864.95      844.10     10.56 o 
   0  -1   3     1110.36     1172.31     14.23 o 
   1  -1   3      584.75      576.24      9.90 o 
   2  -1   3     1585.45     1460.60     21.19 o 
   3  -1   3     3390.92     3475.14     49.04 o 
   4  -1   3       70.04       58.09      4.30 o 
   5  -1   3      162.05      158.28      9.36 o 
   6  -1   3      504.86      497.93     12.79 o 
   7  -1   3        1.97       -2.49      5.03 o 
   8  -1   3       75.46       71.68      7.98 o 
   9  -1   3       26.42       31.18      7.88 o 
  -9   0   3       74.01       67.44     10.99 o 
  -8   0   3       26.52       39.22      9.80 o 
  -7   0   3      605.27      619.73     21.69 o 
  -6   0   3      513.50      513.23      9.74 o 
  -5   0   3     3055.41     3119.94     36.93 o 
  -4   0   3       30.55       38.17      2.71 o 
  -3   0   3     5587.12     5396.57     59.91 o 
  -2   0   3      439.31      461.90      6.55 o 
  -1   0   3     9510.31     8906.73    118.66 o 
   0   0   3     1199.41     1204.08     14.28 o 
   1   0   3       99.39      101.63      2.44 o 
   2   0   3      433.26      459.88     12.77 o 
   3   0   3     1833.49     1828.78     27.31 o 
   4   0   3       13.91       14.26      4.01 o 
   5   0   3       97.70       89.75      5.66 o 
   6   0   3      222.89      225.06      8.91 o 
   7   0   3        2.73       -2.36      6.24 o 
   8   0   3      199.89      200.62     10.08 o 
   9   0   3        0.91        1.26      6.82 o 
  -8   1   3        7.41       20.50      9.21 o 
  -7   1   3        3.93        2.67      7.43 o 
  -6   1   3      494.27      494.66      9.57 o 
  -5   1   3       14.57        6.68      3.19 o 
  -4   1   3      242.06      223.66      5.36 o 
  -3   1   3       13.57        9.54      1.85 o 
  -2   1   3        5.87       11.30      2.38 o 
  -1   1   3       28.18       32.03      2.20 o 
   0   1   3      754.70      781.63      9.74 o 
   1   1   3     2478.83     2511.39     34.87 o 
   2   1   3    14233.35    12734.44    116.54 o 
   3   1   3      209.85      195.72      3.41 o 
   4   1   3       44.32       42.45      3.71 o 
   5   1   3      882.06      841.20     15.97 o 
   6   1   3      147.39      146.99      7.02 o 
   7   1   3       61.00       54.38      6.19 o 
   8   1   3       56.62       60.37     12.63 o 
   9   1   3        6.68       -8.17      5.88 o 
  -8   2   3      143.67      143.20     12.77 o 
  -7   2   3       51.05       49.61      8.91 o 
  -6   2   3      267.59      272.76      9.87 o 
  -5   2   3      311.73      328.26      8.62 o 
  -4   2   3     2461.04     2420.45     29.39 o 
  -3   2   3      740.95      735.11     10.69 o 
  -2   2   3     1032.14     1005.20     16.21 o 
  -1   2   3    10158.63     9170.46    100.09 o 
   0   2   3     6173.13     5959.43     65.51 o 
   1   2   3     1432.69     1504.85     22.59 o 
   2   2   3     2602.53     2758.12     31.33 o 
   3   2   3     4051.98     4200.73     47.11 o 
   4   2   3      252.43      281.29      6.09 o 
   5   2   3      252.41      261.40      9.25 o 
   6   2   3       67.94       85.27      7.13 o 
   7   2   3        2.88        4.12      4.72 o 
   8   2   3      108.07      117.38      7.88 o 
   9   2   3       12.03        6.83      8.32 o 
  -8   3   3       26.34       32.98     10.99 o 
  -7   3   3       29.39       49.91     10.10 o 
  -6   3   3      152.73      159.17      8.51 o 
  -5   3   3       28.46       31.06      3.94 o 
  -4   3   3      391.52      436.65      8.73 o 
  -3   3   3        8.94        8.91      4.06 o 
  -2   3   3      365.73      453.28      7.60 o 
  -1   3   3     2272.31     2268.47     44.49 o 
   0   3   3      654.53      691.48      9.42 o 
   1   3   3      958.32      957.13     13.19 o 
   2   3   3       76.13       78.27      2.91 o 
   3   3   3     2524.51     2374.02     27.72 o 
   4   3   3       35.06       30.07      3.38 o 
   5   3   3      186.54      165.38      5.10 o 
   6   3   3      233.44      220.56      6.33 o 
   7   3   3      607.49      546.04     12.77 o 
   8   3   3      140.63      124.96      7.87 o 
   9   3   3      214.23      223.72     28.52 o 
  -7   4   3        3.02       -4.75      8.32 o 
  -6   4   3      354.57      361.73     11.97 o 
  -5   4   3        8.96        7.43      3.86 o 
  -4   4   3      950.32      951.87     14.69 o 
  -3   4   3        5.50        4.51      2.71 o 
  -2   4   3     3811.27     3962.77     45.61 o 
  -1   4   3      338.49      297.94      6.06 o 
   0   4   3     4655.62     4763.83     53.44 o 
   1   4   3     1793.47     1730.86     20.90 o 
   2   4   3      684.22      689.03     14.55 o 
   3   4   3     2170.24     2260.10     26.79 o 
   4   4   3      454.95      511.74      8.49 o 
   5   4   3      380.16      420.61      7.93 o 
   6   4   3       46.62       43.10      6.68 o 
   7   4   3       26.79       36.47      4.85 o 
   8   4   3       67.92       68.53      5.37 o 
   9   4   3       52.06       40.34      7.11 o 
  -7   5   3       58.95       51.99     11.59 o 
  -6   5   3      152.14      157.16     13.07 o 
  -5   5   3       26.40       24.19      4.48 o 
  -4   5   3      134.74      138.87      6.13 o 
  -3   5   3       12.52        0.45      3.00 o 
  -2   5   3      277.37      276.48      6.77 o 
  -1   5   3      936.85     1079.69     14.82 o 
   0   5   3     1343.25     1432.34     18.26 o 
   1   5   3      735.48      751.66     15.40 o 
   2   5   3        2.38        4.13      1.95 o 
   3   5   3     2460.43     2493.59     29.62 o 
   4   5   3       43.83       34.17      2.88 o 
   5   5   3      251.38      221.83      6.04 o 
   6   5   3       92.23       94.69      5.96 o 
   7   5   3      209.10      212.53      8.30 o 
   8   5   3      144.80      131.81      8.52 o 
   9   5   3      133.54      139.65      7.42 o 
  -6   6   3       45.09       42.48     10.10 o 
  -5   6   3        3.29        4.99      5.54 o 
  -4   6   3       19.82       24.90      4.45 o 
  -3   6   3        4.01       -3.07      3.45 o 
  -2   6   3      733.59      746.04     20.20 o 
  -1   6   3      301.42      334.17      7.34 o 
   0   6   3     1200.93     1173.71     15.98 o 
   1   6   3       14.37       14.37      2.57 o 
   2   6   3      832.31      815.81     11.54 o 
   3   6   3      653.26      644.17      9.88 o 
   4   6   3     1185.68     1201.01     17.05 o 
   5   6   3      103.91       98.07      5.60 o 
   6   6   3      157.75      166.05      6.24 o 
   7   6   3        2.21        2.37      4.61 o 
   8   6   3        1.27        1.91      4.09 o 
   9   6   3        4.24       -3.90      5.45 o 
  -5   7   3       86.80       82.29     12.48 o 
  -4   7   3        6.84        5.02      6.68 o 
  -3   7   3       10.23        8.74      5.94 o 
  -2   7   3       30.17       24.44      5.45 o 
  -1   7   3       57.90       57.79      5.88 o 
   0   7   3      132.83      164.80      7.95 o 
   1   7   3     1175.35     1108.36     20.37 o 
   2   7   3       62.20       75.04      5.46 o 
   3   7   3       15.00       13.41      4.06 o 
   4   7   3      182.30      208.10      8.40 o 
   5   7   3      375.59      373.17     11.13 o 
   6   7   3        5.24        6.68      6.39 o 
   7   7   3      291.15      294.42     15.75 o 
   8   7   3        1.25       -0.59      8.32 o 
   9   7   3       88.86       98.76      8.16 o 
  -5   8   3       22.85       23.17     11.29 o 
  -4   8   3       20.24       29.34      7.13 o 
  -3   8   3       25.35        7.83      5.66 o 
  -2   8   3        5.33        5.42      9.21 o 
  -1   8   3      256.05      268.56     10.84 o 
   0   8   3     1246.23     1237.60     23.32 o 
   1   8   3       17.82       16.22      4.56 o 
   2   8   3      743.83      725.41     20.35 o 
   3   8   3       88.61       86.22      6.26 o 
   4   8   3     1087.67     1028.52     29.11 o 
   5   8   3        5.48        1.48      7.87 o 
   6   8   3      101.48      113.62      7.55 o 
   7   8   3        6.09        2.08      8.02 o 
   8   8   3       57.37       70.41     11.59 o 
  -4   9   3       24.67       30.90     12.18 o 
  -3   9   3      109.59      127.25      9.52 o 
  -2   9   3       20.65       16.79      6.51 o 
  -1   9   3      131.81      138.88      8.93 o 
   0   9   3      111.58       92.45      7.32 o 
   1   9   3       28.56       22.14      5.24 o 
   2   9   3      131.40      108.10      7.67 o 
   3   9   3      110.92      118.81      8.17 o 
   4   9   3        4.53        2.50      7.43 o 
   5   9   3       55.01       39.27      6.40 o 
   6   9   3        4.56        8.30      5.41 o 
   7   9   3       68.15       76.95     11.29 o 
   8   9   3        0.70       14.85     10.40 o 
  -3  10   3        1.75        3.12      7.34 o 
  -2  10   3       14.49       19.83      7.58 o 
  -1  10   3        0.17       -0.22     10.10 o 
   0  10   3       52.62       59.86      7.67 o 
   1  10   3       19.39       27.00      6.17 o 
   2  10   3        2.54       -2.29      5.66 o 
   3  10   3      179.04      194.13     10.06 o 
   4  10   3       72.59       75.04      7.86 o 
   5  10   3       97.01      114.10      8.72 o 
   6  10   3       95.56      104.87      9.03 o 
   7  10   3       15.76        7.22      7.13 o 
  -1  11   3      123.19      125.08     10.19 o 
   0  11   3        0.52        6.69      7.02 o 
   1  11   3       46.43       36.87     14.26 o 
   2  11   3       46.72       39.41      7.28 o 
   3  11   3      138.81      133.98      9.77 o 
   4  11   3      105.84      118.56      9.33 o 
   5  11   3       26.40       33.38      9.66 o 
   6  11   3       23.72       30.43      7.46 o 
   1  12   3       16.20       22.74     10.70 o 
   2  12   3        2.15        1.08      7.32 o 
   3  12   3        3.76       -0.10      6.17 o 
   4  12   3        7.56        3.08     14.26 o 
  -3 -11   4       38.67       23.23      8.09 o 
  -2 -11   4        9.11        7.06      6.92 o 
  -1 -11   4       25.23       26.24      8.46 o 
  -5 -10   4       24.53       17.34      7.25 o 
  -4 -10   4      182.34      165.64     10.61 o 
  -3 -10   4       50.35       54.60      7.55 o 
  -2 -10   4      130.78      149.15     10.27 o 
  -1 -10   4       28.22       18.85      6.77 o 
   0 -10   4      110.14      121.18      9.45 o 
   1 -10   4       32.09       35.82     15.00 o 
   2 -10   4       28.43       26.14     12.77 o 
  -7  -9   4       74.19       76.46      9.03 o 
  -6  -9   4       29.85       39.95      7.46 o 
  -5  -9   4       24.78       20.41      6.61 o 
  -4  -9   4       10.63       -0.94      5.35 o 
  -3  -9   4       41.22       49.84      7.04 o 
  -2  -9   4        2.39        4.59      5.24 o 
  -1  -9   4       27.50       17.39      6.61 o 
   0  -9   4       12.90       -0.40      5.87 o 
   1  -9   4       45.46       43.45      7.49 o 
   2  -9   4        1.11      -14.85     10.10 o 
   3  -9   4       13.99        4.75     10.10 o 
  -7  -8   4       23.89       26.74      6.98 o 
  -6  -8   4        8.94        6.63      5.56 o 
  -5  -8   4       76.55       68.71     11.88 o 
  -4  -8   4        7.58       12.78      5.45 o 
  -3  -8   4      625.66      557.64     14.49 o 
  -2  -8   4       14.39        1.15      5.50 o 
  -1  -8   4      319.42      309.30     11.24 o 
   0  -8   4      418.28      447.01     13.61 o 
   1  -8   4       39.53       45.96      7.58 o 
   2  -8   4        6.29        9.26      6.04 o 
   3  -8   4        0.10      -12.92      8.62 o 
   4  -8   4        9.95       15.75     12.18 o 
  -8  -7   4       18.36        8.02     10.10 o 
  -7  -7   4      133.11      160.29      9.81 o 
  -6  -7   4      156.30      162.45     10.25 o 
  -5  -7   4       31.56       30.98      5.79 o 
  -4  -7   4      206.10      168.88      9.36 o 
  -3  -7   4      398.10      404.63     11.66 o 
  -2  -7   4      159.41      141.12      7.97 o 
  -1  -7   4       90.21      107.05      6.85 o 
   0  -7   4      315.28      263.76     10.06 o 
   1  -7   4      220.74      232.83     10.06 o 
   2  -7   4      224.83      198.94      9.92 o 
   3  -7   4       93.70       97.45     12.48 o 
   4  -7   4       85.34       97.15     13.67 o 
   5  -7   4       29.16       35.06     11.59 o 
  -8  -6   4        7.41        4.46      8.62 o 
  -7  -6   4       93.10      110.52     10.40 o 
  -6  -6   4       23.84       29.14      7.72 o 
  -5  -6   4      455.51      458.11     12.28 o 
  -4  -6   4      479.06      483.07     16.93 o 
  -3  -6   4      740.51      713.61     15.13 o 
  -2  -6   4      126.88      128.03      7.25 o 
  -1  -6   4      871.10      909.98     24.06 o 
   0  -6   4        3.68        3.58      4.21 o 
   1  -6   4      891.02      890.83     21.98 o 
   2  -6   4      211.36      210.72      6.80 o 
   3  -6   4        1.36       -6.83      4.59 o 
   4  -6   4       34.49       33.48      6.13 o 
   5  -6   4        6.62       -1.88      5.96 o 
   6  -6   4      167.92      145.86     10.06 o 
  -8  -5   4       52.62       67.44     10.70 o 
  -7  -5   4      259.81      265.76      8.10 o 
  -6  -5   4        4.12       -3.86      3.37 o 
  -5  -5   4       90.97       87.66      6.10 o 
  -4  -5   4      462.68      460.20      8.70 o 
  -3  -5   4      300.45      274.82      6.58 o 
  -2  -5   4       40.97       49.88      3.42 o 
  -1  -5   4      413.54      459.11      8.78 o 
   0  -5   4      403.30      416.56     10.44 o 
   1  -5   4      318.28      347.75      7.50 o 
   2  -5   4      369.60      374.49     11.59 o 
   3  -5   4        0.55       -5.36      3.57 o 
   4  -5   4      329.41      341.37     17.38 o 
   5  -5   4        9.94        8.76     12.48 o 
   6  -5   4       13.25        1.72      6.50 o 
   7  -5   4       26.59       11.78      7.42 o 
  -9  -4   4        0.42        2.67      9.51 o 
  -8  -4   4        5.46        8.02      8.32 o 
  -7  -4   4       66.57       67.14      8.62 o 
  -6  -4   4       96.53      104.48      5.18 o 
  -5  -4   4      625.69      633.48     10.79 o 
  -4  -4   4      259.06      265.56      6.49 o 
  -3  -4   4      253.35      234.19      5.80 o 
  -2  -4   4      447.69      471.71      8.28 o 
  -1  -4   4     1367.79     1362.18     17.75 o 
   0  -4   4      485.79      461.51      8.09 o 
   1  -4   4      500.42      441.60      8.16 o 
   2  -4   4       78.01       79.92      3.98 o 
   3  -4   4     1117.94     1084.85     15.69 o 
   4  -4   4       24.59       35.16      6.54 o 
   5  -4   4      422.03      412.61     30.75 o 
   6  -4   4       27.82       23.52     14.56 o 
   7  -4   4       25.38       24.29      7.35 o 
  -9  -3   4        3.60       16.64     10.10 o 
  -8  -3   4      876.47      860.96     27.33 o 
  -7  -3   4       21.21       25.64      5.25 o 
  -6  -3   4      744.96      737.29     12.59 o 
  -5  -3   4      229.80      224.04      7.50 o 
  -4  -3   4     1392.41     1449.70     18.80 o 
  -3  -3   4      189.73      173.76      4.61 o 
  -2  -3   4      914.23      920.14     12.57 o 
  -1  -3   4        6.18        7.58      2.11 o 
   0  -3   4     1637.43     1687.62     20.85 o 
   1  -3   4      378.02      452.56      7.68 o 
   2  -3   4      910.49      979.75     13.71 o 
   3  -3   4       13.29       19.37      3.14 o 
   4  -3   4       49.55       52.32      8.91 o 
   5  -3   4      157.95      149.73     10.25 o 
   6  -3   4      266.25      284.42     11.08 o 
   7  -3   4       30.65       27.08      6.92 o 
   8  -3   4      130.41      150.11     10.69 o 
  -9  -2   4       84.68       87.34     12.48 o 
  -8  -2   4       84.05       92.99     11.59 o 
  -7  -2   4       22.64       19.78      7.43 o 
  -6  -2   4      246.33      240.59      7.03 o 
  -5  -2   4        2.13        4.45      2.13 o 
  -4  -2   4        5.07        1.02      2.70 o 
  -3  -2   4     1909.37     2012.63     38.55 o 
  -2  -2   4       17.07       12.63      1.82 o 
  -1  -2   4      774.21      757.79     13.18 o 
   0  -2   4      910.21      970.79     13.35 o 
   1  -2   4     2352.87     2412.90     28.29 o 
   2  -2   4      729.15      747.06     10.62 o 
   3  -2   4     3629.95     3492.90     40.50 o 
   4  -2   4       54.76       67.16      6.54 o 
   5  -2   4      636.98      621.57     14.48 o 
   6  -2   4        9.11        9.01      5.20 o 
   7  -2   4      100.09      104.78      7.88 o 
   8  -2   4        0.84       -8.79      6.83 o 
  -9  -1   4        2.98        7.13      9.80 o 
  -8  -1   4      169.58      180.93     13.96 o 
  -7  -1   4       44.69       54.26      5.42 o 
  -6  -1   4     1537.30     1542.76     35.65 o 
  -5  -1   4       28.42       30.58      3.09 o 
  -4  -1   4     2506.91     2402.38     28.34 o 
  -3  -1   4     3412.03     3608.57     41.04 o 
  -2  -1   4     5575.84     5529.89     61.28 o 
  -1  -1   4      745.12      724.37      9.69 o 
   0  -1   4     1141.12     1191.00     17.96 o 
   1  -1   4       41.21       56.49      3.58 o 
   2  -1   4      463.26      469.86      7.12 o 
   3  -1   4     1596.92     1614.29     24.11 o 
   4  -1   4      205.95      250.96      8.04 o 
   5  -1   4      135.76      155.85     12.48 o 
   6  -1   4      191.93      156.46      8.37 o 
   7  -1   4       20.86        8.76      5.63 o 
   8  -1   4        2.53       -6.56      5.71 o 
  -9   0   4      234.14      221.63     15.75 o 
  -8   0   4       27.89       32.09      9.80 o 
  -7   0   4       20.19        1.49      7.43 o 
  -6   0   4        6.80        6.71      4.06 o 
  -5   0   4      200.74      200.06      5.69 o 
  -4   0   4      253.82      268.74      5.77 o 
  -3   0   4        0.25        0.62      1.60 o 
  -2   0   4      531.63      583.39      8.04 o 
  -1   0   4     2361.26     2428.55     53.03 o 
   0   0   4      362.36      374.39      7.69 o 
   1   0   4     3113.35     2982.31     33.73 o 
   2   0   4     1036.94     1058.45     15.56 o 
   3   0   4      690.52      652.09     12.18 o 
   4   0   4     5136.61     5232.05     72.78 o 
   5   0   4      544.64      504.41     27.18 o 
   6   0   4      463.05      464.67     12.28 o 
   7   0   4      182.78      171.95      8.70 o 
   8   0   4       35.60       46.80     11.59 o 
   9   0   4      141.77      164.46     10.61 o 
  -8   1   4        6.33       11.59      8.62 o 
  -7   1   4      547.58      546.94     20.50 o 
  -6   1   4      464.76      432.48     11.29 o 
  -5   1   4       36.55       34.11      3.58 o 
  -4   1   4     2624.79     2701.95     45.64 o 
  -3   1   4      319.20      304.82      6.77 o 
  -2   1   4     2935.22     2826.83     32.46 o 
  -1   1   4       42.31       46.42      3.25 o 
   0   1   4     7714.78     7288.89     77.32 o 
   1   1   4      141.58      171.20      3.05 o 
   2   1   4       56.11       48.29      2.79 o 
   3   1   4        4.40        4.07      1.24 o 
   4   1   4     6780.97     6883.26    131.91 o 
   5   1   4      514.78      513.83     11.97 o 
   6   1   4      244.14      224.82      8.30 o 
   7   1   4      133.10      131.59      8.09 o 
   8   1   4       17.00       15.45      6.09 o 
   9   1   4       63.66       98.77     13.81 o 
  -8   2   4       17.68       12.18      9.80 o 
  -7   2   4      479.74      516.34     20.20 o 
  -6   2   4       60.01       65.25     11.74 o 
  -5   2   4      983.40      977.30     14.68 o 
  -4   2   4        1.43        3.67      2.71 o 
  -3   2   4      694.03      694.15     12.22 o 
  -2   2   4        8.76        4.20      1.87 o 
  -1   2   4       22.67       19.92      1.72 o 
   0   2   4     3771.88     3617.53     40.64 o 
   1   2   4     2555.65     2553.63     29.33 o 
   2   2   4     1787.48     1733.00     20.58 o 
   3   2   4     3249.08     3390.13     40.18 o 
   4   2   4       10.56       10.94      2.86 o 
   5   2   4      691.69      699.86     15.15 o 
   6   2   4      124.11      125.09      9.66 o 
   7   2   4      416.56      418.86     11.97 o 
   8   2   4       30.76       29.12      5.87 o 
   9   2   4       50.77       49.32      7.76 o 
  -8   3   4        4.63        2.38      9.21 o 
  -7   3   4       83.04       71.00     10.99 o 
  -6   3   4       17.48       20.20      7.72 o 
  -5   3   4      301.46      289.81      7.86 o 
  -4   3   4       17.48       16.97      3.23 o 
  -3   3   4     1343.64     1345.79     17.84 o 
  -2   3   4      368.15      339.64      6.50 o 
  -1   3   4      486.97      535.37      8.15 o 
   0   3   4     4409.28     4351.13     48.81 o 
   1   3   4     2024.69     2095.71     24.69 o 
   2   3   4      999.06      976.96     12.75 o 
   3   3   4      111.15      121.36      4.80 o 
   4   3   4     1096.77     1062.65     14.26 o 
   5   3   4      146.14      162.14      5.48 o 
   6   3   4       12.35       12.41      4.54 o 
   7   3   4       11.15       12.24      8.32 o 
   8   3   4        3.14       -2.55      5.24 o 
   9   3   4      168.32      171.56      9.96 o 
  -7   4   4      269.74      266.49     16.34 o 
  -6   4   4        1.69       -2.97      7.13 o 
  -5   4   4      583.04      571.45     11.25 o 
  -4   4   4       91.15       89.22      5.65 o 
  -3   4   4     1071.99     1075.33     15.43 o 
  -2   4   4       38.30       49.71      3.25 o 
  -1   4   4      760.32      675.17     10.10 o 
   0   4   4       29.57       29.79      2.49 o 
   1   4   4     1001.45     1098.16     14.40 o 
   2   4   4      747.70      766.25     10.85 o 
   3   4   4       78.66       73.01      3.40 o 
   4   4   4      451.41      427.50      7.76 o 
   5   4   4      355.88      346.47      7.23 o 
   6   4   4      592.25      558.39     10.20 o 
   7   4   4        9.36        8.59      3.84 o 
   8   4   4      116.24      135.52      6.68 o 
   9   4   4       70.94       77.27      8.09 o 
  -7   5   4       11.95       19.61     10.40 o 
  -6   5   4       24.07       23.77      8.91 o 
  -5   5   4      144.15      141.08      8.49 o 
  -4   5   4        3.82        4.39      3.66 o 
  -3   5   4      299.65      310.55      9.75 o 
  -2   5   4       73.28       90.49      4.52 o 
  -1   5   4     3107.57     3230.06     38.05 o 
   0   5   4        9.23       13.73      2.51 o 
   1   5   4     1919.75     1869.42     23.07 o 
   2   5   4      906.19      948.60     13.11 o 
   3   5   4      263.19      258.09      7.12 o 
   4   5   4      514.91      519.49      9.20 o 
   5   5   4      301.65      301.66      7.03 o 
   6   5   4      283.82      301.90      9.54 o 
   7   5   4        3.81        0.18      3.54 o 
   8   5   4       93.73       99.15      7.93 o 
   9   5   4        0.03        0.53      4.76 o 
  -6   6   4      188.79      213.90     14.56 o 
  -5   6   4      102.61      106.01      7.97 o 
  -4   6   4      127.81      139.28      6.59 o 
  -3   6   4      329.95      342.90      9.23 o 
  -2   6   4       33.39       33.48      3.80 o 
  -1   6   4      360.83      373.78      7.93 o 
   0   6   4        5.94       11.22      2.92 o 
   1   6   4      465.53      439.07      8.18 o 
   2   6   4      549.64      548.78      9.04 o 
   3   6   4      407.68      401.25      7.60 o 
   4   6   4      493.81      487.90      8.87 o 
   5   6   4      159.40      184.29      6.19 o 
   6   6   4      237.57      218.04      8.76 o 
   7   6   4       65.91       56.58      6.05 o 
   8   6   4      105.12      103.98      6.10 o 
   9   6   4       10.22        8.25      5.77 o 
  -4   7   4        4.42        2.97      5.94 o 
  -3   7   4      150.25      157.32      7.80 o 
  -2   7   4        3.96        5.35      3.68 o 
  -1   7   4      154.49      185.36     12.48 o 
   0   7   4        3.00        2.80      4.09 o 
   1   7   4     1520.21     1506.68     25.73 o 
   2   7   4      629.68      605.17     13.64 o 
   3   7   4      420.79      412.39     10.99 o 
   4   7   4       82.39      101.51      7.87 o 
   5   7   4      570.34      599.57     14.07 o 
   6   7   4       44.98       49.37      5.84 o 
   7   7   4       61.62       68.92     10.10 o 
   8   7   4       29.48       44.27     10.10 o 
  -4   8   4       25.76       41.77      7.04 o 
  -3   8   4       60.78       69.01      7.46 o 
  -2   8   4      162.47      185.00      9.33 o 
  -1   8   4       12.82        8.47      4.83 o 
   0   8   4      132.95      133.17      7.97 o 
   1   8   4      300.63      238.75      9.09 o 
   2   8   4      473.08      456.93     12.47 o 
   3   8   4       27.80       38.98      5.25 o 
   4   8   4      268.03      260.48     12.48 o 
   5   8   4       32.35       34.54      5.66 o 
   6   8   4      152.04      146.10      8.93 o 
   7   8   4        7.45        9.80      8.32 o 
   8   8   4      174.17      154.19     14.26 o 
  -4   9   4       17.33       18.12     10.40 o 
  -3   9   4       22.14       20.89      6.92 o 
  -2   9   4        2.30        1.52      5.77 o 
  -1   9   4       90.60      125.25     10.84 o 
   0   9   4      151.25      156.57      9.03 o 
   1   9   4        3.69        3.96      5.35 o 
   2   9   4      167.37      149.65      8.28 o 
   3   9   4      465.61      460.79     13.02 o 
   4   9   4       22.24       20.77      5.77 o 
   5   9   4      141.41      158.83      9.95 o 
   6   9   4       21.40       21.48      6.61 o 
   7   9   4      107.97      116.76     13.07 o 
   8   9   4        5.66       13.96      9.80 o 
  -3  10   4        4.93        2.92      7.32 o 
  -2  10   4      193.31      194.65     11.34 o 
  -1  10   4       20.07       18.75      6.81 o 
   0  10   4      383.76      345.79     12.60 o 
   1  10   4       13.51       16.28      5.54 o 
   2  10   4       31.98       34.11      6.17 o 
   3  10   4       19.77        8.62      5.45 o 
   4  10   4       32.04       33.34      6.26 o 
   5  10   4       31.63       29.34      7.14 o 
   6  10   4       47.29       52.29      7.97 o 
   7  10   4        2.24       -8.02      7.72 o 
  -1  11   4        1.85        5.45      7.25 o 
   0  11   4        1.89        4.98      6.61 o 
   1  11   4        8.30       22.89      6.61 o 
   2  11   4       12.06        0.23      6.59 o 
   3  11   4       41.97       76.59      9.66 o 
   4  11   4        0.30       -4.79      6.26 o 
   5  11   4        0.46       -4.19      6.59 o 
   6  11   4        9.02       11.40     13.67 o 
   1  12   4        6.76        4.24     16.49 o 
   2  12   4       58.71       46.77      8.54 o 
   3  12   4        1.33        5.20      7.34 o 
  -5 -10   5       12.47       10.91      7.13 o 
  -4 -10   5       14.80       14.86      6.81 o 
  -3 -10   5        6.88       12.18      6.81 o 
  -2 -10   5       11.93       -0.16     19.16 o 
  -1 -10   5       10.11        8.59      7.04 o 
   0 -10   5       21.64        7.10      8.17 o 
   1 -10   5        2.70       -7.17      6.89 o 
  -6  -9   5       43.17       33.19      7.88 o 
  -5  -9   5        1.71        2.82      5.88 o 
  -4  -9   5        1.82        4.91      5.66 o 
  -3  -9   5      129.01      139.46      9.35 o 
  -2  -9   5       17.91       12.53      6.40 o 
  -1  -9   5        5.25        8.68      6.29 o 
   0  -9   5       30.03       29.36      7.11 o 
   1  -9   5      254.03      247.68     11.76 o 
   2  -9   5        1.40        5.35     10.70 o 
   3  -9   5        9.04       19.31     10.99 o 
  -7  -8   5        5.23       23.17     10.70 o 
  -6  -8   5      314.28      317.72     12.92 o 
  -5  -8   5        7.70        6.85      6.08 o 
  -4  -8   5      286.93      280.47     16.34 o 
  -3  -8   5      142.69      111.11      7.98 o 
  -2  -8   5      269.30      286.58     20.94 o 
  -1  -8   5      153.62      141.37     10.25 o 
   0  -8   5        0.05       -5.96      5.33 o 
   1  -8   5       34.47       38.01      6.85 o 
   2  -8   5       15.17        8.91     10.10 o 
   3  -8   5        1.25      -13.96     10.10 o 
   4  -8   5        4.50       10.70     11.59 o 
  -8  -7   5       32.81       35.06     11.29 o 
  -7  -7   5        1.04      -12.48      8.91 o 
  -6  -7   5      102.24      120.76      8.37 o 
  -5  -7   5        1.46        3.21      4.99 o 
  -4  -7   5        8.63       12.14      4.99 o 
  -3  -7   5      233.55      225.81      9.64 o 
  -2  -7   5      212.53      212.25      9.51 o 
  -1  -7   5      257.88      255.34     10.27 o 
   0  -7   5        9.41       18.38      5.94 o 
   1  -7   5       12.80       14.95      5.57 o 
   2  -7   5       30.23       29.23      6.35 o 
   3  -7   5       65.95       76.35     13.37 o 
   4  -7   5       31.01       31.19     12.18 o 
   5  -7   5       13.68       24.66     12.77 o 
  -8  -6   5      173.43      180.63     14.56 o 
  -7  -6   5       57.14       54.37      9.80 o 
  -6  -6   5      841.30      820.76     20.80 o 
  -5  -6   5       18.30       16.51      4.91 o 
  -4  -6   5        7.27        6.83      3.99 o 
  -3  -6   5      214.62      208.68      8.19 o 
  -2  -6   5      720.94      687.15     17.08 o 
  -1  -6   5       17.40       19.18      4.43 o 
   0  -6   5      786.05      791.17     16.95 o 
   1  -6   5      319.70      308.45     10.48 o 
   2  -6   5      179.69      166.53      8.84 o 
   3  -6   5      148.90      158.97     10.40 o 
   4  -6   5       36.37       25.76     16.64 o 
   5  -6   5       55.20       60.51      7.42 o 
   6  -6   5       59.91       53.74      8.17 o 
  -8  -5   5        0.05        1.49      8.91 o 
  -7  -5   5        5.15        3.57      5.35 o 
  -6  -5   5      150.91      139.70      7.16 o 
  -5  -5   5       97.96      105.01      5.09 o 
  -4  -5   5      877.60      861.12     13.41 o 
  -3  -5   5        4.66        3.54      3.00 o 
  -2  -5   5      472.00      450.46     11.57 o 
  -1  -5   5      132.16      122.59      6.98 o 
   0  -5   5     1222.22     1196.74     16.78 o 
   1  -5   5        7.56        8.79      3.05 o 
   2  -5   5       51.30       49.04      5.68 o 
   3  -5   5      149.64      146.40     13.22 o 
   4  -5   5        6.06        5.05      5.17 o 
   5  -5   5       15.22       13.52     12.92 o 
   6  -5   5       13.51       16.52      6.85 o 
  -8  -4   5        7.35        3.62      5.45 o 
  -7  -4   5      334.91      347.65     11.44 o 
  -6  -4   5      226.81      211.95      8.72 o 
  -5  -4   5     1924.89     1874.43     24.44 o 
  -4  -4   5      264.17      247.51      6.35 o 
  -3  -4   5      916.29      959.25     17.56 o 
  -2  -4   5      814.43      824.98     12.45 o 
  -1  -4   5      461.85      479.35      8.61 o 
   0  -4   5      736.89      723.45     12.73 o 
   1  -4   5       14.12       13.01      2.84 o 
   2  -4   5       19.61        8.30      2.94 o 
   3  -4   5      612.03      619.80     18.87 o 
   4  -4   5      381.31      368.36     11.59 o 
   5  -4   5      102.17      121.33      8.28 o 
   6  -4   5        6.23        6.87      6.14 o 
   7  -4   5       77.29       90.20     10.10 o 
  -9  -3   5      172.62      173.20     15.45 o 
  -8  -3   5        1.76        8.02      8.62 o 
  -7  -3   5       18.59       17.85      8.47 o 
  -6  -3   5      472.38      479.51     16.93 o 
  -5  -3   5      894.15      893.23     13.61 o 
  -4  -3   5      583.15      611.13     14.36 o 
  -3  -3   5      163.33      181.16      5.11 o 
  -2  -3   5      974.39     1032.93     14.17 o 
  -1  -3   5       55.65       61.37      4.86 o 
   0  -3   5      758.54      750.60     11.59 o 
   1  -3   5       12.22        8.94      2.32 o 
   2  -3   5     1790.87     1832.11     23.11 o 
   3  -3   5      977.90     1021.06     14.70 o 
   4  -3   5      480.39      458.01     12.18 o 
   5  -3   5       79.47       78.62      6.59 o 
   6  -3   5      342.14      307.56     11.62 o 
   7  -3   5       58.09       43.72     12.33 o 
  -9  -2   5      114.62      131.91     14.56 o 
  -8  -2   5        7.25       -2.38      8.32 o 
  -7  -2   5      334.02      357.10     15.45 o 
  -6  -2   5      351.31      367.03     12.48 o 
  -5  -2   5      806.85      791.77     15.76 o 
  -4  -2   5      981.29      965.70     13.66 o 
  -3  -2   5      276.49      234.22      5.20 o 
  -2  -2   5     3990.52     3965.38     45.77 o 
  -1  -2   5     3782.97     3862.08     44.13 o 
   0  -2   5      491.93      477.68      7.93 o 
   1  -2   5      388.60      434.11      7.44 o 
   2  -2   5       26.01       53.30      3.21 o 
   3  -2   5      319.32      302.34      6.32 o 
   4  -2   5       25.83       16.96      6.68 o 
   5  -2   5      543.62      547.83     13.65 o 
   6  -2   5       34.29       22.71      7.58 o 
   7  -2   5      127.89      146.45      9.80 o 
   8  -2   5        0.80       -5.62      6.59 o 
  -8  -1   5       62.01       73.08     11.29 o 
  -7  -1   5      244.07      246.29      9.95 o 
  -6  -1   5        4.36       -5.27      4.19 o 
  -5  -1   5      295.42      279.75      8.82 o 
  -4  -1   5        2.56        0.29      1.67 o 
  -3  -1   5      741.11      880.47     11.96 o 
  -2  -1   5      191.50      167.11      6.83 o 
  -1  -1   5        6.57       13.62      2.16 o 
   0  -1   5      915.76      950.70     12.62 o 
   1  -1   5        7.65        8.68      1.76 o 
   2  -1   5      595.03      542.16      8.30 o 
   3  -1   5      100.48      104.20      3.97 o 
   4  -1   5     1066.92     1115.21     20.80 o 
   5  -1   5       18.95       22.58      4.93 o 
   6  -1   5      182.96      186.89     15.89 o 
   7  -1   5       98.30       89.03     17.08 o 
   8  -1   5      207.03      197.13     10.59 o 
  -8   0   5        1.10       -7.72      8.62 o 
  -7   0   5       61.84       66.58     10.25 o 
  -6   0   5       28.54       21.49      4.78 o 
  -5   0   5     1756.43     1695.19     38.92 o 
  -4   0   5      241.12      223.69      5.38 o 
  -3   0   5     5497.03     5659.72     63.27 o 
  -2   0   5      103.69      111.79      5.03 o 
  -1   0   5     5249.36     5177.99     71.10 o 
   0   0   5     1071.37     1088.83     13.89 o 
   1   0   5     4969.46     4965.44     55.40 o 
   2   0   5       32.01       38.17      2.30 o 
   3   0   5      659.41      642.37     10.85 o 
   4   0   5       84.10      106.10      5.66 o 
   5   0   5      921.30      862.91     17.02 o 
   6   0   5      166.93      180.25      8.70 o 
   7   0   5       10.40       13.37      7.87 o 
   8   0   5        1.50       -8.47      5.64 o 
  -8   1   5      401.05      380.87     19.31 o 
  -7   1   5      107.77      121.51     11.88 o 
  -6   1   5      139.09      154.20      7.83 o 
  -5   1   5      312.02      330.91      9.87 o 
  -4   1   5     1091.28     1079.99     18.36 o 
  -3   1   5      674.36      766.74     21.98 o 
  -2   1   5      171.75      218.88      6.38 o 
  -1   1   5     1484.27     1668.39     25.21 o 
   0   1   5      105.43      107.70      2.96 o 
   1   1   5        7.45        6.10      1.56 o 
   2   1   5      301.12      279.55      5.23 o 
   3   1   5      481.34      511.06      7.82 o 
   4   1   5     5025.86     4938.86     69.01 o 
   5   1   5       42.90       44.07      4.93 o 
   6   1   5        5.44        5.53      4.30 o 
   7   1   5       12.60       10.10      5.25 o 
   8   1   5      257.49      236.26     10.92 o 
   9   1   5       47.44       44.65      7.86 o 
  -8   2   5       47.91       81.70     12.18 o 
  -7   2   5      152.47      131.61     12.77 o 
  -6   2   5      203.84      201.75      9.14 o 
  -5   2   5      857.86      812.84     16.49 o 
  -4   2   5      110.73      110.35      8.91 o 
  -3   2   5     1548.00     1462.19     18.72 o 
  -2   2   5     1709.89     1683.54     20.60 o 
  -1   2   5     5437.09     5197.53     96.23 o 
   0   2   5      571.49      606.82      8.86 o 
   1   2   5     2527.71     2495.68     38.55 o 
   2   2   5     1398.10     1430.82     17.01 o 
   3   2   5      614.02      591.44      7.55 o 
   4   2   5     3059.37     3131.75     39.92 o 
   5   2   5      891.97      892.02     17.02 o 
   6   2   5      132.25      140.84      7.56 o 
   7   2   5      159.66      143.57      7.97 o 
   8   2   5        9.54       12.48      5.67 o 
   9   2   5        6.35        8.94      6.92 o 
  -8   3   5       71.75       62.69     12.18 o 
  -7   3   5       26.30       39.51      9.80 o 
  -6   3   5      385.39      376.67     13.81 o 
  -5   3   5        3.35        5.47      4.60 o 
  -4   3   5     1485.37     1469.11     35.06 o 
  -3   3   5       27.57       38.01      3.30 o 
  -2   3   5      337.19      366.15      9.34 o 
  -1   3   5        1.13        0.34      1.79 o 
   0   3   5        0.48        6.47      1.72 o 
   1   3   5      289.47      341.75      9.08 o 
   2   3   5      143.35      138.58      4.09 o 
   3   3   5      325.90      320.27      6.37 o 
   4   3   5       11.20       18.34      2.10 o 
   5   3   5      194.31      176.63      5.65 o 
   6   3   5      161.87      166.77      6.11 o 
   7   3   5       75.72       86.04      6.82 o 
   8   3   5      109.24      127.96      8.51 o 
   9   3   5       25.96       35.64      7.53 o 
  -7   4   5       39.84       21.69     10.10 o 
  -6   4   5      113.84      126.26     11.88 o 
  -5   4   5        0.39       -0.82      4.48 o 
  -4   4   5      247.30      239.91      8.82 o 
  -3   4   5       95.07      108.04      5.14 o 
  -2   4   5      110.24       88.55      4.23 o 
  -1   4   5     2092.48     2017.97     24.73 o 
   0   4   5     5097.56     5210.40     58.65 o 
   1   4   5     1997.76     1858.23     39.23 o 
   2   4   5      463.98      488.51      8.24 o 
   3   4   5     3258.85     3345.01     58.77 o 
   4   4   5      557.06      574.76      9.42 o 
   5   4   5      645.78      676.16     15.45 o 
   6   4   5        3.21        1.32      3.12 o 
   7   4   5      107.05      125.44      6.09 o 
   8   4   5       16.04        7.10      6.17 o 
   9   4   5       64.94       66.65      8.40 o 
  -7   5   5       13.91        3.27     10.10 o 
  -6   5   5      273.28      280.75     16.34 o 
  -5   5   5        2.27      -10.25      6.83 o 
  -4   5   5      566.49      585.93     14.28 o 
  -3   5   5        4.38        5.15      3.55 o 
  -2   5   5     1188.40     1174.72     16.57 o 
  -1   5   5      679.17      734.84     11.46 o 
   0   5   5     1686.30     1795.12     23.92 o 
   1   5   5      579.66      617.95      9.88 o 
   2   5   5      564.78      617.65      9.76 o 
   3   5   5      542.75      536.05      9.08 o 
   4   5   5       56.31       71.75      3.92 o 
   5   5   5      163.49      156.42      5.92 o 
   6   5   5       39.19       40.41      5.04 o 
   7   5   5       17.06       10.31      3.99 o 
   8   5   5      120.74      110.46      6.34 o 
   9   5   5       66.88       54.37      7.98 o 
  -5   6   5        7.42        7.92      5.77 o 
  -4   6   5       10.67       18.63      5.33 o 
  -3   6   5        0.64       -0.92      3.42 o 
  -2   6   5      110.79      126.54      5.83 o 
  -1   6   5        5.28        9.57      3.23 o 
   0   6   5      400.72      425.66     10.10 o 
   1   6   5     1076.80     1107.94     24.49 o 
   2   6   5       73.77       69.63      4.18 o 
   3   6   5      963.01      941.25     13.73 o 
   4   6   5       82.10       95.67      4.54 o 
   5   6   5     1382.45     1383.75     19.07 o 
   6   6   5      212.41      229.99     15.75 o 
   7   6   5       11.18        9.80      7.72 o 
   8   6   5        6.25        3.85      4.03 o 
   9   6   5       10.19       -3.70      5.54 o 
  -5   7   5      201.83      198.94     12.48 o 
  -4   7   5       22.55       27.07      6.19 o 
  -3   7   5       74.96       80.04      7.88 o 
  -2   7   5       98.26      104.66      5.43 o 
  -1   7   5       18.95       18.21      3.87 o 
   0   7   5      633.30      554.72     12.91 o 
   1   7   5        1.34       -2.43      3.78 o 
   2   7   5      249.58      234.09      8.40 o 
   3   7   5        2.37        6.58      3.88 o 
   4   7   5        1.33        0.97      4.90 o 
   5   7   5        3.52        6.17      4.30 o 
   6   7   5      136.53      140.23     11.88 o 
   7   7   5      225.05      215.09     13.96 o 
  -4   8   5        4.01        5.35      8.91 o 
  -3   8   5       82.02       71.68      7.46 o 
  -2   8   5      109.68      128.84     15.30 o 
  -1   8   5       30.16       21.35      5.54 o 
   0   8   5      261.12      302.31     10.50 o 
   1   8   5       99.49      112.02      7.19 o 
   2   8   5      781.67      817.68     17.31 o 
   3   8   5       67.43       66.86      5.98 o 
   4   8   5      796.36      779.57     17.12 o 
   5   8   5       29.58       35.07      5.77 o 
   6   8   5       37.03       34.23      5.98 o 
   7   8   5      100.23      110.22     11.88 o 
   8   8   5       10.79        6.54      8.02 o 
  -4   9   5       21.93        8.32     10.10 o 
  -3   9   5        5.93        5.05      9.51 o 
  -2   9   5        1.19       -6.90      5.63 o 
  -1   9   5       55.67       66.31      7.19 o 
   0   9   5       32.03       37.04      5.88 o 
   1   9   5      537.53      484.59     21.84 o 
   2   9   5      448.76      405.19     12.18 o 
   3   9   5       68.84       69.42      6.72 o 
   4   9   5      470.30      425.21     13.02 o 
   5   9   5       30.38       30.03      6.19 o 
   6   9   5      107.79      110.00      8.40 o 
   7   9   5       72.33       66.55     10.10 o 
  -3  10   5       10.71        6.54     10.70 o 
  -2  10   5       83.34      120.10      9.77 o 
  -1  10   5       39.79       29.30      8.76 o 
   0  10   5       99.17      129.75      9.00 o 
   1  10   5        0.18       -2.77      5.54 o 
   2  10   5       32.72       45.59      6.26 o 
   3  10   5        0.34       -0.93      5.21 o 
   4  10   5      140.39      150.77      9.21 o 
   5  10   5       78.16       71.32      7.61 o 
   6  10   5       15.51       22.09      7.13 o 
   7  10   5       15.47       20.20      9.21 o 
  -1  11   5       29.49       29.33      7.95 o 
   0  11   5       10.39        8.31      6.89 o 
   1  11   5       48.25       50.26      7.87 o 
   2  11   5        4.28       -3.78      5.77 o 
   3  11   5       46.69       47.97      7.65 o 
   4  11   5       80.65       85.48      8.58 o 
   5  11   5       78.73       84.33      8.58 o 
   6  11   5        0.07       -9.20      6.13 o 
   2  12   5       28.37       42.65      8.25 o 
   3  12   5       11.89       10.55     10.99 o 
  -4 -10   6       88.53       71.45     12.48 o 
  -3 -10   6        1.62       -4.92      6.82 o 
  -2 -10   6       77.98       69.54      9.36 o 
  -1 -10   6       46.65       28.72      7.88 o 
   0 -10   6       48.93       72.04      8.61 o 
  -6  -9   6        0.32        6.83      9.21 o 
  -5  -9   6       81.64       90.11      8.58 o 
  -4  -9   6        3.81        4.75      6.72 o 
  -3  -9   6       41.69       50.01      7.86 o 
  -2  -9   6       26.28       32.42      8.62 o 
  -1  -9   6       15.58        0.09      6.19 o 
   0  -9   6       47.26       48.17      7.91 o 
   1  -9   6       39.45       23.53      7.48 o 
   2  -9   6        0.96       -4.75     11.29 o 
  -6  -8   6        7.05        4.46      8.62 o 
  -5  -8   6        2.99        1.91      5.96 o 
  -4  -8   6      209.45      199.82      9.77 o 
  -3  -8   6       10.67       15.77      6.24 o 
  -2  -8   6      127.20      136.55      8.72 o 
  -1  -8   6       15.03       10.99      5.67 o 
   0  -8   6      122.81      131.88     17.83 o 
   1  -8   6       30.30       29.39      6.77 o 
   2  -8   6       53.69       57.93     12.77 o 
   3  -8   6        5.50      -15.60     10.40 o 
  -5  -7   6      216.08      208.56     12.77 o 
  -4  -7   6       10.76        4.58      5.33 o 
  -3  -7   6      290.30      274.68     11.29 o 
  -2  -7   6      101.05       90.91      7.25 o 
  -1  -7   6      145.67      159.37      8.93 o 
   0  -7   6      165.57      141.65      8.16 o 
   1  -7   6      223.84      238.13     10.66 o 
   2  -7   6        5.27       10.40     10.10 o 
   3  -7   6        0.65       18.12     10.99 o 
   4  -7   6       18.46        9.51     10.70 o 
   5  -7   6       31.64       30.01     11.59 o 
  -8  -6   6       18.30       12.77      9.51 o 
  -7  -6   6        1.11       13.96      8.91 o 
  -6  -6   6       15.16       23.47      8.62 o 
  -5  -6   6       16.65       24.14      5.45 o 
  -4  -6   6       21.14       22.44      7.43 o 
  -3  -6   6      284.90      252.13      9.03 o 
  -2  -6   6      492.94      449.79     17.23 o 
  -1  -6   6        6.47        5.31      4.34 o 
   0  -6   6      879.61      824.30     17.71 o 
   1  -6   6      162.47      159.85      8.70 o 
   2  -6   6      122.31      124.56      8.06 o 
   3  -6   6        1.35       -8.62      8.91 o 
   4  -6   6      313.29      300.06     18.72 o 
   5  -6   6       18.29       16.24      6.91 o 
  -8  -5   6       98.08       97.45     11.88 o 
  -7  -5   6       99.69      112.03     10.84 o 
  -6  -5   6       19.21       16.97      5.35 o 
  -5  -5   6      731.46      696.10     12.27 o 
  -4  -5   6       25.41       29.10      3.75 o 
  -3  -5   6      290.17      279.02      7.36 o 
  -2  -5   6      273.39      269.11      7.20 o 
  -1  -5   6      820.39      822.03     14.77 o 
   0  -5   6      273.35      262.93      7.16 o 
   1  -5   6      597.37      618.39     11.06 o 
   2  -5   6      173.06      176.66      6.43 o 
   3  -5   6      135.34      129.58      7.84 o 
   4  -5   6      115.31      124.51     12.18 o 
   5  -5   6       11.63        4.12      5.63 o 
   6  -5   6       14.72       13.19      7.35 o 
  -8  -4   6      397.24      376.64     13.96 o 
  -7  -4   6       28.76       25.59      5.75 o 
  -6  -4   6        9.42       10.70      4.83 o 
  -5  -4   6        1.57        1.77      4.06 o 
  -4  -4   6       91.29       98.02      4.71 o 
  -3  -4   6      590.21      592.55     11.66 o 
  -2  -4   6       59.30       63.29      4.09 o 
  -1  -4   6      282.84      287.52      6.85 o 
   0  -4   6       31.13       36.41      5.29 o 
   1  -4   6      291.14      282.72      7.00 o 
   2  -4   6      346.72      348.26      7.97 o 
   3  -4   6        6.00        2.75      4.21 o 
   4  -4   6      517.64      490.41     13.24 o 
   5  -4   6       14.94        8.44      5.49 o 
   6  -4   6       40.19       47.84      7.56 o 
   7  -4   6       59.21       49.53      8.18 o 
  -8  -3   6       30.73       35.59      9.21 o 
  -7  -3   6      121.37      131.50      8.07 o 
  -6  -3   6      549.66      572.87     17.38 o 
  -5  -3   6      156.03      166.65      7.88 o 
  -4  -3   6      640.54      619.58     10.38 o 
  -3  -3   6      577.63      553.67      9.99 o 
  -2  -3   6     1229.35     1214.38     17.25 o 
  -1  -3   6      655.46      608.63     14.10 o 
   0  -3   6      373.02      392.07      7.81 o 
   1  -3   6      597.65      582.50     18.68 o 
   2  -3   6       21.99       28.61      3.24 o 
   3  -3   6       54.09       49.29      5.42 o 
   4  -3   6        0.99       -0.03      4.62 o 
   5  -3   6       61.76       51.35      6.57 o 
   6  -3   6       87.25      104.00      8.46 o 
   7  -3   6      104.55       74.35      8.54 o 
  -8  -2   6      179.88      191.92     15.45 o 
  -7  -2   6       47.44       44.96      6.34 o 
  -6  -2   6     1071.56     1091.78     20.90 o 
  -5  -2   6        5.58       -0.14      4.16 o 
  -4  -2   6      315.46      320.41      6.78 o 
  -3  -2   6        1.85        1.02      2.02 o 
  -2  -2   6      283.55      293.70      5.98 o 
  -1  -2   6     1440.29     1516.17     20.49 o 
   0  -2   6        2.82       -2.18      2.47 o 
   1  -2   6     2206.94     2261.66     55.13 o 
   2  -2   6       38.59       48.23      2.99 o 
   3  -2   6     1060.83     1106.74     15.48 o 
   4  -2   6        3.09        2.21      4.28 o 
   5  -2   6      792.97      755.65     16.80 o 
   6  -2   6        1.08       12.03      5.46 o 
   7  -2   6        1.41        3.62      6.26 o 
   8  -2   6       65.68       58.22     15.60 o 
  -8  -1   6       83.60       98.34     11.88 o 
  -7  -1   6       40.02       41.26      5.87 o 
  -6  -1   6      458.77      474.84     12.39 o 
  -5  -1   6      265.25      256.41     10.99 o 
  -4  -1   6     1286.09     1253.07     21.63 o 
  -3  -1   6      983.13      986.32     13.33 o 
  -2  -1   6     1437.02     1369.93     17.21 o 
  -1  -1   6     2121.81     2119.14     25.47 o 
   0  -1   6     3203.04     3274.19     37.96 o 
   1  -1   6      351.93      311.79      6.13 o 
   2  -1   6     1727.09     1795.78     22.21 o 
   3  -1   6      117.99      118.03      4.50 o 
   4  -1   6        1.65       -3.55      3.93 o 
   5  -1   6     1047.07      963.34     19.22 o 
   6  -1   6       21.56       32.01     11.44 o 
   7  -1   6       25.73       20.68      6.50 o 
   8  -1   6       30.01       49.84     13.22 o 
  -8   0   6       44.54       55.56     10.99 o 
  -7   0   6      210.44      205.55     11.74 o 
  -6   0   6      519.22      511.14     12.91 o 
  -5   0   6       17.26       23.61      4.56 o 
  -4   0   6      919.04      906.32     16.91 o 
  -3   0   6       20.59       20.86      3.42 o 
  -2   0   6      140.96      143.11      5.96 o 
  -1   0   6      150.33      185.86      6.34 o 
   0   0   6      404.31      437.91      7.26 o 
   1   0   6      764.29      825.00     16.31 o 
   2   0   6      277.61      303.08      5.79 o 
   3   0   6     1396.05     1338.89     22.29 o 
   4   0   6       36.11       43.78      4.61 o 
   5   0   6     1281.70     1249.42     22.79 o 
   6   0   6      294.12      307.02     10.82 o 
   7   0   6      122.10      143.04      9.03 o 
   8   0   6       20.46       22.37      7.04 o 
  -8   1   6      121.83      114.08     13.07 o 
  -7   1   6      268.98      246.26     10.24 o 
  -6   1   6      112.27      107.73      7.04 o 
  -5   1   6      431.08      455.20     11.97 o 
  -4   1   6     1356.88     1211.62     36.99 o 
  -3   1   6      456.63      472.86     10.92 o 
  -2   1   6     2528.31     2482.69     40.55 o 
  -1   1   6     1704.69     1674.18     25.94 o 
   0   1   6     1106.13     1085.12     14.06 o 
   1   1   6     1055.14      993.23     13.10 o 
   2   1   6     1707.29     1703.27     20.90 o 
   3   1   6       23.95       25.97      2.30 o 
   4   1   6      149.01      138.86      6.61 o 
   5   1   6        6.56        4.12      8.62 o 
   6   1   6     1470.27     1358.58     24.68 o 
   7   1   6        0.98        2.15      5.20 o 
   8   1   6       32.69       31.51      6.82 o 
   9   1   6        0.11        2.49      7.02 o 
  -8   2   6       61.96       71.60     10.99 o 
  -7   2   6       76.64       66.25     10.70 o 
  -6   2   6        3.82       -3.50     10.70 o 
  -5   2   6     1241.37     1209.45     22.26 o 
  -4   2   6      395.17      403.42     13.81 o 
  -3   2   6      563.93      545.52     14.85 o 
  -2   2   6     1221.18     1283.48     18.92 o 
  -1   2   6       28.65       27.76      1.93 o 
   0   2   6       94.80      113.37      3.41 o 
   1   2   6        2.21        3.70      1.30 o 
   2   2   6       14.40       19.84      1.83 o 
   3   2   6     1387.36     1409.51     15.16 o 
   4   2   6      618.14      618.02     10.18 o 
   5   2   6      587.18      580.42     13.02 o 
   6   2   6       68.81       72.77      9.21 o 
   7   2   6      641.43      648.04     15.75 o 
   8   2   6       38.60       35.68      6.19 o 
   9   2   6      239.98      235.99     15.00 o 
  -7   3   6        3.05      -12.03      8.02 o 
  -6   3   6       76.34       70.69      7.43 o 
  -5   3   6        0.89       -6.14      4.09 o 
  -4   3   6      203.12      209.02     11.44 o 
  -3   3   6        3.00        5.58      3.50 o 
  -2   3   6     1186.51     1100.73     14.87 o 
  -1   3   6      103.84      104.07      3.64 o 
   0   3   6     1398.35     1347.65     17.15 o 
   1   3   6      197.71      186.43      4.59 o 
   2   3   6     2489.32     2436.37     29.04 o 
   3   3   6      957.04      963.63     39.66 o 
   4   3   6     1173.02     1194.08     14.45 o 
   5   3   6      237.33      252.72      6.60 o 
   6   3   6      138.17      139.07      5.97 o 
   7   3   6       11.46       10.56      7.13 o 
   8   3   6        6.23        4.25      5.41 o 
   9   3   6        3.95        3.19      6.40 o 
  -7   4   6      195.26      186.57     16.04 o 
  -6   4   6        2.47       -1.69      5.54 o 
  -5   4   6     1536.91     1525.91     27.31 o 
  -4   4   6        6.06        2.94      4.40 o 
  -3   4   6     1600.77     1497.32     25.31 o 
  -2   4   6      556.29      544.99     10.88 o 
  -1   4   6     2680.75     2622.34     31.42 o 
   0   4   6      166.10      203.71      5.36 o 
   1   4   6       42.02       64.75      3.30 o 
   2   4   6      720.61      803.37     11.81 o 
   3   4   6       92.21      115.91      4.45 o 
   4   4   6      294.80      300.20      6.78 o 
   5   4   6       31.59       29.23      3.52 o 
   6   4   6       40.19       36.97      4.03 o 
   7   4   6       15.29       13.07      3.84 o 
   8   4   6       23.89       23.03      7.58 o 
   9   4   6       28.09       25.38      7.13 o 
  -7   5   6        0.16        7.72     10.10 o 
  -6   5   6        4.15        9.51      9.21 o 
  -5   5   6       50.45       45.82      6.59 o 
  -4   5   6      136.67      142.14      8.30 o 
  -3   5   6       13.95       14.95      4.40 o 
  -2   5   6      329.10      331.20     10.17 o 
  -1   5   6       42.73       51.38      3.62 o 
   0   5   6      613.49      600.30     10.06 o 
   1   5   6      786.53      840.01     12.61 o 
   2   5   6      890.83      850.89     12.63 o 
   3   5   6       42.64       38.37      3.31 o 
   4   5   6      429.33      436.21     12.48 o 
   5   5   6      162.69      162.77      7.04 o 
   6   5   6      555.36      546.74     12.51 o 
   7   5   6       64.78       70.54      5.28 o 
   8   5   6      105.28      105.20      6.45 o 
   9   5   6        9.83        5.34      7.02 o 
  -6   6   6        2.23       -8.02      9.51 o 
  -5   6   6        9.23       11.59      8.62 o 
  -4   6   6      380.31      395.03     12.39 o 
  -3   6   6      491.20      492.01     13.02 o 
  -2   6   6       56.94       64.11      4.61 o 
  -1   6   6     1423.97     1384.28     19.24 o 
   0   6   6        4.70        3.85      3.14 o 
   1   6   6      921.90      901.27     23.51 o 
   2   6   6       45.92       54.68      3.78 o 
   3   6   6      838.72      862.44     17.57 o 
   4   6   6      164.95      152.13      5.79 o 
   5   6   6        0.06       -3.24      4.00 o 
   6   6   6       15.39       10.20      4.61 o 
   7   6   6        5.31       -1.80      4.83 o 
   8   6   6       28.92       27.63      5.39 o 
  -5   7   6      132.44      126.81     10.70 o 
  -4   7   6      131.61      119.70      8.61 o 
  -3   7   6       13.87       25.94      5.79 o 
  -2   7   6       47.45       34.81      4.61 o 
  -1   7   6      149.65      180.32      6.82 o 
   0   7   6       20.02       27.05      3.80 o 
   1   7   6      241.88      254.66      8.97 o 
   2   7   6      312.22      306.95      9.60 o 
   3   7   6       67.87       72.83      5.87 o 
   4   7   6      963.90      932.81     18.49 o 
   5   7   6       59.06       68.58      6.08 o 
   6   7   6      123.01      131.61     11.59 o 
   7   7   6       28.14       19.01      8.91 o 
   8   7   6       88.90       85.41     11.59 o 
  -4   8   6       19.07       15.15      9.80 o 
  -3   8   6       94.21      109.63     11.88 o 
  -2   8   6       10.28        2.55      5.79 o 
  -1   8   6      311.29      314.06     10.87 o 
   0   8   6        8.28        2.62      4.27 o 
   1   8   6      130.29      125.45     16.34 o 
   2   8   6      178.62      185.28     23.32 o 
   3   8   6      961.94      929.43     18.68 o 
   4   8   6       30.00       31.98      5.66 o 
   5   8   6       33.77       34.63      5.88 o 
   6   8   6       46.14       60.31      9.80 o 
   7   8   6       23.31       24.66      9.51 o 
   8   8   6       69.97       64.47     11.59 o 
  -4   9   6       30.42       31.49     10.99 o 
  -3   9   6       32.06       45.45     10.99 o 
  -2   9   6       51.89       55.56     10.99 o 
  -1   9   6        6.14       16.83      5.84 o 
   0   9   6      118.79      113.34     12.63 o 
   1   9   6      232.61      251.52     10.27 o 
   2   9   6      266.61      259.72     13.22 o 
   3   9   6        3.75       -0.06      4.72 o 
   4   9   6      119.98      125.72      8.47 o 
   5   9   6      216.68      223.42     10.40 o 
   6   9   6      107.34      131.91     12.77 o 
   7   9   6        2.40       -4.16      8.91 o 
  -2  10   6        5.27        4.75     10.40 o 
  -1  10   6        8.90        4.69      9.21 o 
   0  10   6      107.96      119.86      8.61 o 
   1  10   6       11.03       16.77      6.34 o 
   2  10   6      239.91      230.12     10.66 o 
   3  10   6       40.89       49.55      9.80 o 
   4  10   6        8.64       -0.89     10.10 o 
   5  10   6        1.93       -3.14      6.05 o 
   6  10   6       13.81       12.20      6.68 o 
  -1  11   6       26.46       30.32     11.29 o 
   0  11   6      148.71      144.98      9.75 o 
   1  11   6       21.39       35.66      8.02 o 
   2  11   6       26.67       15.56      6.77 o 
   3  11   6       70.64       79.03      8.47 o 
   4  11   6      181.28      181.71     10.50 o 
   5  11   6       37.30       48.50      7.88 o 
  -2 -10   7        1.25      -10.35      7.02 o 
  -5  -9   7       22.88       32.98     10.40 o 
  -4  -9   7        1.82       -9.20      6.13 o 
  -3  -9   7       72.83       82.12      8.61 o 
  -2  -9   7        1.66       -8.76      6.30 o 
  -1  -9   7       31.49       30.46      7.35 o 
   0  -9   7       11.12        5.51      8.02 o 
   1  -9   7        0.49       -4.16     10.10 o 
  -6  -8   7      107.96      116.76     13.96 o 
  -5  -8   7       24.67       23.17      9.21 o 
  -4  -8   7      130.62      155.81      9.45 o 
  -3  -8   7       13.85        5.17      5.84 o 
  -2  -8   7       68.65       82.27      7.88 o 
  -1  -8   7        4.33        2.24      5.77 o 
   0  -8   7        3.70       -3.67      5.96 o 
   1  -8   7       61.38       51.97     12.77 o 
   2  -8   7        1.14        9.21     10.70 o 
   3  -8   7       17.25       19.61     12.18 o 
  -7  -7   7        4.92       10.10      9.21 o 
  -6  -7   7        6.99        1.49      8.91 o 
  -5  -7   7        6.15        6.54      7.13 o 
  -4  -7   7        9.18        2.96     10.55 o 
  -3  -7   7       71.92       55.05      6.68 o 
  -2  -7   7       99.82       96.66     14.71 o 
  -1  -7   7      527.70      510.12     14.38 o 
   0  -7   7      181.18      176.12     10.02 o 
   1  -7   7      283.78      270.79     10.99 o 
   2  -7   7        7.89       -5.35      9.80 o 
   3  -7   7        1.71       20.50     11.29 o 
   4  -7   7        0.72       -0.89     10.70 o 
  -7  -6   7        5.72       -1.49      8.32 o 
  -6  -6   7      288.36      306.60     16.93 o 
  -5  -6   7       18.64        2.38      6.83 o 
  -4  -6   7     1735.75     1621.37     28.44 o 
  -3  -6   7      157.85      141.48      7.97 o 
  -2  -6   7       19.84       18.96      4.61 o 
  -1  -6   7      483.05      492.87     17.38 o 
   0  -6   7      404.87      427.09     17.53 o 
   1  -6   7       10.38       14.20     11.88 o 
   2  -6   7       11.01       21.98     10.10 o 
   3  -6   7        2.19        1.19      9.80 o 
   4  -6   7       15.07       25.55     11.59 o 
   5  -6   7       19.85       26.44     10.99 o 
  -8  -5   7       17.09        8.32      9.21 o 
  -7  -5   7       73.08       72.19     10.70 o 
  -6  -5   7        3.12       -3.08      6.83 o 
  -5  -5   7        0.21       -6.73      4.48 o 
  -4  -5   7      413.66      414.12     11.76 o 
  -3  -5   7      246.65      245.01      7.23 o 
  -2  -5   7      768.98      746.48     12.69 o 
  -1  -5   7      145.87      148.51      6.28 o 
   0  -5   7       45.97       52.64      4.28 o 
   1  -5   7      160.64      162.14      6.35 o 
   2  -5   7        1.70       -2.29      3.50 o 
   3  -5   7      312.62      289.28     10.84 o 
   4  -5   7       53.81       47.00      6.98 o 
   5  -5   7       32.69       21.95      6.70 o 
   6  -5   7       17.60       17.18      7.35 o 
  -8  -4   7       71.07       69.66      7.97 o 
  -7  -4   7      116.57      131.35      8.70 o 
  -6  -4   7      292.82      300.49     10.82 o 
  -5  -4   7      410.59      382.14     11.34 o 
  -4  -4   7       41.31       41.93      5.20 o 
  -3  -4   7     1087.43     1021.06     17.57 o 
  -2  -4   7     1189.37     1174.39     16.91 o 
  -1  -4   7      119.97      113.03      5.36 o 
   0  -4   7     1556.65     1525.38     20.80 o 
   1  -4   7       20.90       26.36      3.74 o 
   2  -4   7      477.78      485.42      9.74 o 
   3  -4   7        0.72        2.95      4.84 o 
   4  -4   7       51.30       42.00      6.42 o 
   5  -4   7       57.66       88.41     13.52 o 
   6  -4   7        0.06       -3.85      8.47 o 
  -8  -3   7       24.47       16.97      6.34 o 
  -7  -3   7      201.04      205.18     10.24 o 
  -6  -3   7        5.64        1.26      5.07 o 
  -5  -3   7      476.66      468.35     12.50 o 
  -4  -3   7      204.32      227.35     20.05 o 
  -3  -3   7      778.70      752.78     11.83 o 
  -2  -3   7      633.23      650.55     14.51 o 
  -1  -3   7      122.77      145.99      5.28 o 
   0  -3   7      853.07      900.39     13.65 o 
   1  -3   7       10.73        1.66      2.62 o 
   2  -3   7       94.54      120.51      5.05 o 
   3  -3   7      152.35      143.96      7.91 o 
   4  -3   7       50.00       68.26      6.92 o 
   5  -3   7      495.86      502.24     14.45 o 
   6  -3   7        1.88        2.35      6.07 o 
   7  -3   7        0.41       -1.78      9.06 o 
  -8  -2   7        0.46       -6.00      6.56 o 
  -7  -2   7        1.26       -0.14      5.35 o 
  -6  -2   7      356.82      353.14     17.38 o 
  -5  -2   7      424.11      419.77     11.66 o 
  -4  -2   7      822.00      811.80     16.60 o 
  -3  -2   7      510.16      492.60     11.55 o 
  -2  -2   7     2129.17     2136.76     35.24 o 
  -1  -2   7      217.44      209.50      5.70 o 
   0  -2   7     2772.30     2756.92     33.22 o 
   1  -2   7      345.60      362.32      7.62 o 
   2  -2   7      469.69      430.50      8.75 o 
   3  -2   7       59.43       70.80      5.84 o 
   4  -2   7      414.50      383.77     11.41 o 
   5  -2   7        7.15       -0.63      4.82 o 
   6  -2   7       68.89       52.76      7.19 o 
   7  -2   7      146.59      159.91     10.38 o 
  -8  -1   7       56.82       48.72     10.10 o 
  -7  -1   7      422.48      420.68     13.21 o 
  -6  -1   7        8.65        9.46      4.99 o 
  -5  -1   7      547.74      526.82     13.12 o 
  -4  -1   7      121.80      127.45      6.77 o 
  -3  -1   7      524.57      503.67     11.86 o 
  -2  -1   7       57.31       59.57      2.97 o 
  -1  -1   7      429.36      551.43     17.36 o 
   0  -1   7       70.99       86.11      4.07 o 
   1  -1   7      717.23      802.63     11.91 o 
   2  -1   7      689.87      748.53     11.46 o 
   3  -1   7        3.14       17.05      5.94 o 
   4  -1   7      446.49      470.81     11.87 o 
   5  -1   7        1.71        5.32      5.03 o 
   6  -1   7       85.49      104.06      8.09 o 
   7  -1   7      130.46      124.94     18.57 o 
   8  -1   7        0.39        5.70      6.82 o 
  -8   0   7        8.94       20.50     10.10 o 
  -7   0   7        1.18        2.75      5.27 o 
  -6   0   7        1.07       -3.88      4.35 o 
  -5   0   7      174.61      163.74      7.53 o 
  -4   0   7      358.34      339.72      9.87 o 
  -3   0   7      227.76      204.55      7.76 o 
  -2   0   7      972.90      933.58     17.00 o 
  -1   0   7     6687.29     7003.82     96.31 o 
   0   0   7      806.68      832.98     11.95 o 
   1   0   7     1983.56     1996.18     24.44 o 
   2   0   7      493.72      445.07      7.81 o 
   3   0   7      365.26      337.37      6.57 o 
   4   0   7      246.09      250.91     12.33 o 
   5   0   7       61.05       56.97      6.09 o 
   6   0   7       12.73        8.36      5.56 o 
   7   0   7        1.75        9.91      5.98 o 
   8   0   7       21.65       12.33      7.14 o 
  -8   1   7      183.30      186.27     16.04 o 
  -7   1   7      249.48      264.21     11.32 o 
  -6   1   7      255.07      232.42     16.19 o 
  -5   1   7      109.42      133.79      7.76 o 
  -4   1   7      287.74      282.54      9.54 o 
  -3   1   7     1519.59     1444.79     51.40 o 
  -2   1   7      129.43      123.58      7.58 o 
  -1   1   7     1558.18     1640.58     26.04 o 
   0   1   7       70.76       75.43      3.26 o 
   1   1   7     1039.09     1034.17     13.94 o 
   2   1   7       44.23       41.59      2.77 o 
   3   1   7      153.71      165.96      4.61 o 
   4   1   7      855.21      885.49     17.11 o 
   5   1   7      284.63      272.87      9.35 o 
   6   1   7     1011.23     1001.42     31.64 o 
   7   1   7       64.44       46.56      6.92 o 
   8   1   7       58.86       79.31      8.51 o 
  -7   2   7       12.55        5.96      5.54 o 
  -6   2   7      357.63      348.62     11.95 o 
  -5   2   7     1399.04     1362.12     24.78 o 
  -4   2   7      100.69      108.39      6.68 o 
  -3   2   7      364.11      335.20      9.64 o 
  -2   2   7      331.55      368.70      9.54 o 
  -1   2   7     1444.81     1344.63     22.47 o 
   0   2   7      964.51      973.40     10.74 o 
   1   2   7     1887.29     1837.29     18.74 o 
   2   2   7      528.57      524.53      7.17 o 
   3   2   7     1233.39     1211.43     27.96 o 
   4   2   7      318.88      307.89     12.63 o 
   5   2   7      616.75      557.15     28.97 o 
   6   2   7     1258.86     1273.92     33.57 o 
   7   2   7        1.07        2.25      5.35 o 
   8   2   7        0.32       -1.00      7.43 o 
  -7   3   7        9.90        5.94      9.80 o 
  -6   3   7       49.49       66.04      7.13 o 
  -5   3   7      413.62      429.35     12.58 o 
  -4   3   7      933.99      950.66     18.90 o 
  -3   3   7      454.95      463.54     11.87 o 
  -2   3   7      657.91      658.40     15.00 o 
  -1   3   7     1099.14     1091.79     18.28 o 
   0   3   7      944.34     1005.42     13.79 o 
   1   3   7       88.09       98.18      3.88 o 
   2   3   7       72.66       86.04      3.93 o 
   3   3   7      167.28      184.97      4.36 o 
   4   3   7      132.31      132.95      4.96 o 
   5   3   7       89.61       99.35      6.68 o 
   6   3   7       48.51       37.62      5.56 o 
   7   3   7       19.85       20.05      5.88 o 
   8   3   7      191.81      199.33     15.75 o 
  -7   4   7        1.80       -4.16      9.21 o 
  -6   4   7       55.87       48.82      6.85 o 
  -5   4   7        2.24       -3.21      5.07 o 
  -4   4   7        0.36        7.86      4.56 o 
  -3   4   7      271.83      281.70      9.66 o 
  -2   4   7       37.78       31.59      4.91 o 
  -1   4   7     1682.46     1606.11     20.61 o 
   0   4   7      151.36      117.96      4.39 o 
   1   4   7      704.10      652.00     10.40 o 
   2   4   7     2841.94     2903.51     34.58 o 
   3   4   7      974.38      921.07     13.54 o 
   4   4   7      137.35      147.73      6.34 o 
   5   4   7      974.23      965.59     14.57 o 
   6   4   7      101.64       98.60      5.53 o 
   7   4   7      212.07      219.69      7.51 o 
   8   4   7        3.11       -7.79     11.74 o 
  -6   5   7      193.06      187.64     11.11 o 
  -5   5   7       87.54       88.50      7.76 o 
  -4   5   7      976.14      989.99     20.27 o 
  -3   5   7       58.41       55.75      5.84 o 
  -2   5   7      432.08      430.41     11.97 o 
  -1   5   7        5.53        7.66      3.07 o 
   0   5   7      522.49      505.12      9.35 o 
   1   5   7      100.72       95.65      4.54 o 
   2   5   7      535.35      585.25     10.08 o 
   3   5   7       12.16       14.19      5.23 o 
   4   5   7      141.64      154.93      5.60 o 
   5   5   7       28.11       20.65      5.79 o 
   6   5   7       64.37       66.31      4.78 o 
   7   5   7       24.34       21.74      4.70 o 
   8   5   7      120.04      132.64      7.34 o 
  -6   6   7        9.90        7.72     10.70 o 
  -5   6   7       19.96       13.19      6.81 o 
  -4   6   7       13.33        5.71      5.94 o 
  -3   6   7       36.38       41.95      6.30 o 
  -2   6   7      314.15      273.93     11.88 o 
  -1   6   7      357.09      392.47      8.60 o 
   0   6   7       10.29       14.32      3.41 o 
   1   6   7      791.12      798.42     12.77 o 
   2   6   7       21.93       29.99      3.47 o 
   3   6   7     1516.92     1487.59     20.18 o 
   4   6   7       59.60       65.63      4.75 o 
   5   6   7      745.75      748.64     26.89 o 
   6   6   7        9.78       13.81     10.99 o 
   7   6   7      296.33      300.67      8.61 o 
   8   6   7       15.21       13.28      5.13 o 
  -5   7   7        0.34        3.39      6.71 o 
  -4   7   7       96.00       98.04      8.91 o 
  -3   7   7      131.54      130.71      8.51 o 
  -2   7   7      359.36      380.78     12.18 o 
  -1   7   7        6.46        7.13      3.63 o 
   0   7   7      469.70      459.42      9.76 o 
   1   7   7        9.18       13.54      3.74 o 
   2   7   7      386.10      362.77     10.15 o 
   3   7   7        2.60        0.51      4.30 o 
   4   7   7       70.28       80.45      8.02 o 
   5   7   7       74.57       87.46      6.61 o 
   6   7   7        6.73        0.59      6.83 o 
   7   7   7       88.24      100.12     11.59 o 
   8   7   7       31.75       46.61      7.58 o 
  -4   8   7        0.75        7.13      9.51 o 
  -3   8   7      219.11      185.38     15.15 o 
  -2   8   7       41.86       54.37      9.51 o 
  -1   8   7      121.79      133.99     12.18 o 
   0   8   7       44.74       57.74     12.03 o 
   1   8   7        0.17        3.81      8.76 o 
   2   8   7        2.44       -0.21      4.49 o 
   3   8   7      398.22      401.28     11.92 o 
   4   8   7       62.89       70.91      6.51 o 
   5   8   7        5.82        2.16      5.20 o 
   6   8   7      203.97      201.72     14.26 o 
   7   8   7       11.20        3.57      8.62 o 
  -3   9   7        0.69       10.40      8.02 o 
  -2   9   7       76.33       87.94     12.18 o 
  -1   9   7        1.76       -7.13      8.32 o 
   0   9   7      201.88      193.89     13.52 o 
   1   9   7        3.86        6.83      5.04 o 
   2   9   7       73.19       78.91      7.28 o 
   3   9   7      145.02      149.42     12.33 o 
   4   9   7      717.17      735.85     17.32 o 
   5   9   7       79.22       76.36      7.76 o 
   6   9   7      160.88      162.51     13.96 o 
   7   9   7       11.77        0.59      8.02 o 
  -2  10   7        0.11       -7.43     10.40 o 
  -1  10   7       26.77       10.10     10.10 o 
   0  10   7      155.57      171.61     10.17 o 
   1  10   7       46.86       39.38      6.71 o 
   2  10   7      190.97      204.46     10.19 o 
   3  10   7       17.72        9.10      5.54 o 
   4  10   7        3.60       -3.67      6.09 o 
   5  10   7       28.20       33.10      6.92 o 
   6  10   7        1.30      -10.70      8.62 o 
   0  11   7       38.05       50.54      7.85 o 
   1  11   7        2.02        4.19     15.75 o 
   2  11   7       51.53       65.41      8.02 o 
   3  11   7        0.32        1.70      5.92 o 
   4  11   7       16.78        3.13     10.70 o 
   5  11   7       29.46       27.20      7.34 o 
  -4  -9   8       51.70       59.12     12.18 o 
  -3  -9   8        1.70       -0.59      8.02 o 
  -2  -9   8       27.53       26.38      7.55 o 
  -1  -9   8        1.16       -9.44      6.29 o 
   0  -9   8       14.23       -0.40      7.02 o 
  -5  -8   8       11.06        0.30      9.80 o 
  -4  -8   8      112.06      100.42     12.77 o 
  -3  -8   8       40.71       68.62      7.88 o 
  -2  -8   8       58.20       67.05      7.34 o 
  -1  -8   8        4.01       -5.57      7.28 o 
   0  -8   8       56.50       56.11      8.76 o 
   1  -8   8        1.92       -3.86      9.80 o 
   2  -8   8       18.18        2.97     11.59 o 
  -6  -7   8        8.00       11.29      8.62 o 
  -5  -7   8      127.35      146.17     13.67 o 
  -4  -7   8       87.98      114.97     11.88 o 
  -3  -7   8      101.07       95.37     10.10 o 
  -2  -7   8        5.99       -0.26      5.77 o 
  -1  -7   8       12.46       12.53      6.05 o 
   0  -7   8       65.06       65.75      7.32 o 
   1  -7   8       18.39       10.29      6.21 o 
   2  -7   8       14.78       18.72     11.29 o 
   3  -7   8       20.43       18.12     11.29 o 
   4  -7   8        9.97       -1.78     11.59 o 
  -7  -6   8       26.52       30.60     10.40 o 
  -6  -6   8       12.19       -5.64      7.13 o 
  -5  -6   8       38.68       31.49      8.32 o 
  -4  -6   8        1.40        1.19      6.54 o 
  -3  -6   8       81.83       91.50     10.40 o 
  -2  -6   8      147.27      139.68      8.07 o 
  -1  -6   8        0.40       -6.56      8.17 o 
   0  -6   8      782.04      738.46     32.23 o 
   1  -6   8        1.69        4.84      8.02 o 
   2  -6   8      219.32      225.49     16.04 o 
   3  -6   8        0.98      -10.10      9.80 o 
   4  -6   8       59.14       63.28     13.37 o 
   5  -6   8        6.77       -1.78     10.10 o 
  -7  -5   8      140.07      168.45     13.37 o 
  -6  -5   8       79.98       82.89     10.99 o 
  -5  -5   8      461.92      484.43     13.67 o 
  -4  -5   8        8.76        8.62      4.99 o 
  -3  -5   8      551.28      538.56     13.86 o 
  -2  -5   8        4.13        6.80      3.70 o 
  -1  -5   8      170.01      173.98      8.71 o 
   0  -5   8       65.51       73.17      5.55 o 
   1  -5   8      123.88      128.09      6.12 o 
   2  -5   8       84.20      100.87      7.42 o 
   3  -5   8       13.47       12.68      5.98 o 
   4  -5   8        3.71       -1.78      9.36 o 
   5  -5   8       21.68        4.78     12.48 o 
  -7  -4   8       38.58       45.24      6.68 o 
  -6  -4   8      436.03      384.76     12.47 o 
  -5  -4   8       17.71       12.86      5.63 o 
  -4  -4   8       29.02       31.51      5.63 o 
  -3  -4   8       19.86       18.47      4.92 o 
  -2  -4   8        1.16       -2.52      3.30 o 
  -1  -4   8        9.72        5.27      3.94 o 
   0  -4   8      140.65      138.37      6.88 o 
   1  -4   8       16.41       17.20      3.70 o 
   2  -4   8      288.41      286.55      8.05 o 
   3  -4   8       52.18       46.25      6.35 o 
   4  -4   8      278.90      268.92     10.91 o 
   5  -4   8        1.75       -7.17      8.32 o 
   6  -4   8      164.40      154.16     10.78 o 
  -8  -3   8        5.93        7.40      6.56 o 
  -7  -3   8       85.51       99.27      9.06 o 
  -6  -3   8       48.46       32.58      5.84 o 
  -5  -3   8      351.95      360.33     11.55 o 
  -4  -3   8      556.19      559.37     13.76 o 
  -3  -3   8      628.18      641.62     19.46 o 
  -2  -3   8       89.61       94.54      5.59 o 
  -1  -3   8     1571.81     1551.32     21.03 o 
   0  -3   8       73.67       78.79      4.62 o 
   1  -3   8      942.14      934.21     14.49 o 
   2  -3   8       24.17       16.39      3.45 o 
   3  -3   8      156.13      147.19     10.40 o 
   4  -3   8        9.92        9.21      8.02 o 
   5  -3   8        1.71        5.94      5.94 o 
   6  -3   8       78.61       74.01      8.46 o 
   7  -3   8        2.23       12.62      7.02 o 
  -8  -2   8      265.03      257.55     12.05 o 
  -7  -2   8      231.38      222.39     10.81 o 
  -6  -2   8      438.43      454.40     13.52 o 
  -5  -2   8       43.22       46.42      5.96 o 
  -4  -2   8     1003.20     1007.09     19.61 o 
  -3  -2   8      106.29      119.16      6.77 o 
  -2  -2   8      481.97      488.10     19.31 o 
  -1  -2   8      238.83      253.74      6.73 o 
   0  -2   8      427.95      425.37      8.58 o 
   1  -2   8      115.35      133.72      5.32 o 
   2  -2   8       22.21       19.53      3.21 o 
   3  -2   8       15.53       15.95      6.98 o 
   4  -2   8      105.22      123.51     12.18 o 
   5  -2   8      107.24      125.03      8.49 o 
   6  -2   8       18.15       28.46      6.77 o 
   7  -2   8       17.40       22.10      7.32 o 
  -8  -1   8        6.03        4.16     10.40 o 
  -7  -1   8       84.87       95.97      8.16 o 
  -6  -1   8        2.48        8.07      9.51 o 
  -5  -1   8      107.51      112.80      9.36 o 
  -4  -1   8      489.48      448.86     17.38 o 
  -3  -1   8      472.22      451.86     11.53 o 
  -2  -1   8      369.66      362.27     10.24 o 
  -1  -1   8     1050.78     1068.39     24.21 o 
   0  -1   8      498.34      484.00     17.94 o 
   1  -1   8     2475.36     2480.90     30.35 o 
   2  -1   8      392.43      397.96      7.98 o 
   3  -1   8     1139.71     1098.36     20.37 o 
   4  -1   8        8.81        9.72      5.20 o 
   5  -1   8      384.77      368.68     12.63 o 
   6  -1   8        0.31       -2.89      5.12 o 
   7  -1   8      114.78       98.77      8.72 o 
  -8   0   8      160.90      172.61     15.45 o 
  -7   0   8      185.68      168.52      9.45 o 
  -6   0   8      465.27      478.02     13.52 o 
  -5   0   8      269.56      246.77      9.21 o 
  -4   0   8      960.21      954.30     18.90 o 
  -3   0   8      187.58      187.66      7.88 o 
  -2   0   8     1652.38     1667.64     28.07 o 
  -1   0   8        5.76        4.60      1.93 o 
   0   0   8      491.58      513.32      8.85 o 
   1   0   8      130.66      141.12      4.84 o 
   2   0   8      442.22      443.14     12.77 o 
   3   0   8      229.22      254.70      8.79 o 
   4   0   8        2.85       -0.06      4.30 o 
   5   0   8      471.14      485.95     13.13 o 
   6   0   8       14.98       22.89      5.96 o 
   7   0   8       10.54       17.74      6.68 o 
   8   0   8       70.27       67.04     13.67 o 
  -7   1   8       82.10       92.78     10.99 o 
  -6   1   8      109.07      106.67      7.83 o 
  -5   1   8      190.27      170.39      8.67 o 
  -4   1   8      105.45      101.61      6.89 o 
  -3   1   8     1358.86     1355.42     31.49 o 
  -2   1   8      531.30      470.84     11.44 o 
  -1   1   8      799.28      796.55     21.69 o 
   0   1   8     1080.92     1069.81     14.63 o 
   1   1   8      338.08      313.77      6.56 o 
   2   1   8      590.18      586.09     16.44 o 
   3   1   8      837.60      826.17     15.47 o 
   4   1   8       63.51       63.17      5.66 o 
   5   1   8      199.74      196.06      8.93 o 
   6   1   8       16.46        8.89      5.28 o 
   7   1   8      378.12      350.69     12.71 o 
   8   1   8       19.68       -3.27      9.51 o 
  -7   2   8       63.24       64.64      7.70 o 
  -6   2   8      643.09      623.36     16.16 o 
  -5   2   8       24.97       20.81      5.21 o 
  -4   2   8      300.54      261.23      9.60 o 
  -3   2   8     1074.26     1023.38     20.94 o 
  -2   2   8     1600.28     1579.13     26.36 o 
  -1   2   8      836.30      843.96     16.56 o 
   0   2   8      779.92      761.73     11.20 o 
   1   2   8      203.78      223.00      5.60 o 
   2   2   8       61.47       58.84      3.55 o 
   3   2   8        4.56       -0.29      3.15 o 
   4   2   8      418.63      394.56     10.57 o 
   5   2   8     1451.11     1417.41     25.31 o 
   6   2   8      205.57      196.20      9.24 o 
   7   2   8       93.73      103.03      8.18 o 
   8   2   8      146.04      119.35      8.93 o 
  -7   3   8       99.92      125.37     14.26 o 
  -6   3   8        0.62       -2.68     11.88 o 
  -5   3   8       89.94       93.21      7.13 o 
  -4   3   8      270.06      254.97     11.59 o 
  -3   3   8        7.81        6.34      5.79 o 
  -2   3   8       26.75       22.88      7.72 o 
  -1   3   8        8.52        7.62      3.50 o 
   0   3   8      760.96      701.57     10.86 o 
   1   3   8      240.55      217.51      7.71 o 
   2   3   8      661.21      634.41      9.43 o 
   3   3   8      124.16      120.61      4.07 o 
   4   3   8      479.98      479.73      9.18 o 
   5   3   8      105.70      115.02      6.71 o 
   6   3   8      459.60      435.23     12.60 o 
   7   3   8      230.65      227.66     26.74 o 
   8   3   8       46.93       43.62      7.46 o 
  -6   4   8       62.68       71.66      8.02 o 
  -5   4   8      297.73      281.11     18.12 o 
  -4   4   8      102.07      112.16      7.40 o 
  -3   4   8     1502.89     1464.44     26.05 o 
  -2   4   8      903.16      862.67     17.64 o 
  -1   4   8      406.38      407.12     11.32 o 
   0   4   8      722.30      707.08     11.18 o 
   1   4   8      511.01      530.82      9.33 o 
   2   4   8      134.49      139.00      5.03 o 
   3   4   8        1.74        0.51      2.61 o 
   4   4   8      311.05      322.64      6.26 o 
   5   4   8        3.47        7.35      3.42 o 
   6   4   8        3.28        6.00      3.89 o 
   7   4   8        5.46       10.22      5.66 o 
   8   4   8        2.70        9.83      6.19 o 
  -6   5   8        3.66       14.43      6.98 o 
  -5   5   8      104.57      118.08     14.56 o 
  -4   5   8       61.10       47.21      6.68 o 
  -3   5   8      600.64      601.40     14.90 o 
  -2   5   8      743.38      692.04     26.44 o 
  -1   5   8      649.37      644.06     14.59 o 
   0   5   8      208.46      201.28      6.04 o 
   1   5   8       33.11       43.62      8.53 o 
   2   5   8     1027.24      972.94     14.54 o 
   3   5   8      149.23      142.14      5.67 o 
   4   5   8      289.98      256.91      6.89 o 
   5   5   8       52.77       55.71      4.44 o 
   6   5   8      340.59      329.62      8.65 o 
   7   5   8        4.09        1.08      4.24 o 
   8   5   8      164.88      154.31      9.98 o 
  -5   6   8      290.81      310.15     13.00 o 
  -4   6   8        1.65        4.81      5.35 o 
  -3   6   8       56.71       86.87      7.32 o 
  -2   6   8      748.62      720.64     16.60 o 
  -1   6   8      936.00      923.81     19.12 o 
   0   6   8      360.86      352.96      8.20 o 
   1   6   8      208.69      199.31      6.63 o 
   2   6   8      513.53      519.12     10.08 o 
   3   6   8      378.10      374.47      9.21 o 
   4   6   8       74.81       93.62      5.08 o 
   5   6   8       96.51      106.21      6.93 o 
   6   6   8       23.61       14.55      4.03 o 
   7   6   8        3.64       -1.09      4.27 o 
   8   6   8       58.52       51.17      7.16 o 
  -5   7   8       11.80        4.96     15.89 o 
  -4   7   8        7.78        8.19      6.89 o 
  -3   7   8       29.21       32.70      8.91 o 
  -2   7   8       16.67        8.40      5.42 o 
  -1   7   8       21.13        6.75      6.68 o 
   0   7   8        1.28        1.47      5.64 o 
   1   7   8        2.01        1.36      3.34 o 
   2   7   8      367.11      346.44      8.48 o 
   3   7   8        3.75        6.41      4.51 o 
   4   7   8       93.81       93.32      6.72 o 
   5   7   8       13.08       12.18      7.13 o 
   6   7   8      455.94      469.70     19.31 o 
   7   7   8       73.30       75.09      6.93 o 
   8   7   8       67.06       71.02      7.46 o 
  -4   8   8        0.32      -13.37      8.91 o 
  -3   8   8      261.30      274.81     17.53 o 
  -2   8   8        5.39        8.32      7.43 o 
  -1   8   8      340.65      320.26     16.34 o 
   0   8   8        8.80        3.57      6.83 o 
   1   8   8      364.97      350.61     11.04 o 
   2   8   8       46.46       47.36      5.45 o 
   3   8   8      245.89      256.42      9.69 o 
   4   8   8        1.77       -1.44      4.91 o 
   5   8   8      184.64      199.23      9.66 o 
   6   8   8       31.63       50.80      9.51 o 
   7   8   8        7.96        0.89      8.02 o 
  -3   9   8        2.49       -7.72      9.51 o 
  -2   9   8      105.00       89.13     11.59 o 
  -1   9   8        1.17       10.40      8.32 o 
   0   9   8       14.58       22.58      9.21 o 
   1   9   8       24.45       15.12      5.71 o 
   2   9   8        8.81        4.56      5.14 o 
   3   9   8       37.41       37.87      6.05 o 
   4   9   8      294.32      284.01     15.45 o 
   5   9   8       74.46       85.86      7.55 o 
   6   9   8        4.31       11.88      9.21 o 
   7   9   8        1.76      -13.37      8.91 o 
  -2  10   8        2.14       -1.78      9.21 o 
  -1  10   8       80.16      111.71     13.96 o 
   0  10   8        5.77       -3.57      8.32 o 
   1  10   8       43.00       70.70     11.74 o 
   2  10   8        7.74        8.71      6.05 o 
   3  10   8      335.60      329.04     12.56 o 
   4  10   8       59.07       62.22      7.55 o 
   5  10   8        0.95       -8.38      5.98 o 
   6  10   8        0.24       -3.86      7.43 o 
   0  11   8       23.13       11.29      9.51 o 
   1  11   8        7.27       11.59      9.51 o 
   2  11   8       62.66       67.89      8.12 o 
   3  11   8        6.60       12.03      9.95 o 
   4  11   8      101.40       83.79     16.79 o 
  -4  -8   9        2.20        4.46     10.10 o 
  -3  -8   9       64.09       80.21     11.29 o 
  -2  -8   9        1.22        1.78      9.51 o 
  -1  -8   9       13.17       19.39      6.82 o 
   0  -8   9       40.22       42.00     10.40 o 
   1  -8   9        3.67        7.13     11.29 o 
  -5  -7   9        2.26       -7.43      7.72 o 
  -4  -7   9       84.19       75.16     10.70 o 
  -3  -7   9        0.06        2.97      7.13 o 
  -2  -7   9        1.96        4.16      8.02 o 
  -1  -7   9       59.32       63.99     13.07 o 
   0  -7   9      117.05      120.91     19.76 o 
   1  -7   9      166.59      175.88     15.75 o 
   2  -7   9       38.81       44.86     11.88 o 
   3  -7   9      105.30      103.98     14.85 o 
  -6  -6   9      187.41      206.18     14.85 o 
  -5  -6   9       61.75       62.09     10.99 o 
  -4  -6   9      212.45      211.82     14.56 o 
  -3  -6   9       13.02       18.12      7.43 o 
  -2  -6   9      501.15      507.73     19.90 o 
  -1  -6   9       62.13       66.71      6.71 o 
   0  -6   9       66.78       75.44      7.32 o 
   1  -6   9      222.49      209.59     15.75 o 
   2  -6   9        0.69        8.62      9.80 o 
   3  -6   9       40.78       29.41     11.29 o 
   4  -6   9        0.26       10.70     11.59 o 
  -7  -5   9       80.47       54.96     10.99 o 
  -6  -5   9       96.44       92.10     11.59 o 
  -5  -5   9       10.48       -5.64      7.43 o 
  -4  -5   9      107.18      116.86      7.95 o 
  -3  -5   9       43.90       54.88      6.71 o 
  -2  -5   9      943.18      952.37     19.42 o 
  -1  -5   9      731.37      729.19     13.43 o 
   0  -5   9        7.17        9.38      4.24 o 
   1  -5   9        0.43        4.69      4.09 o 
   2  -5   9        5.28       -0.72      6.24 o 
   3  -5   9       58.92       67.85     12.33 o 
   4  -5   9       27.63       20.24      7.19 o 
   5  -5   9       71.28       77.51     10.70 o 
  -7  -4   9        0.37        1.49      8.91 o 
  -6  -4   9      159.20      162.29      9.18 o 
  -5  -4   9        2.88       -3.27      4.67 o 
  -4  -4   9      607.44      615.62     31.19 o 
  -3  -4   9      182.33      181.63      9.18 o 
  -2  -4   9        6.53        7.48      6.54 o 
  -1  -4   9      639.68      653.98     13.21 o 
   0  -4   9     1376.26     1388.47     20.06 o 
   1  -4   9      200.49      195.01      7.06 o 
   2  -4   9       26.47       27.42      5.71 o 
   3  -4   9      121.81      144.41      9.21 o 
   4  -4   9       36.98       37.36      6.72 o 
   5  -4   9        5.64       11.76      6.63 o 
   6  -4   9        0.15        0.00      7.13 o 
  -7  -3   9      174.87      183.11     10.59 o 
  -6  -3   9      182.33      161.74      9.54 o 
  -5  -3   9      451.30      428.02     18.12 o 
  -4  -3   9        3.13        2.41      4.64 o 
  -3  -3   9      545.15      507.82     13.44 o 
  -2  -3   9        6.78        4.10      4.23 o 
  -1  -3   9        3.24        1.39      3.36 o 
   0  -3   9       17.64       17.25      3.80 o 
   1  -3   9       27.89       25.92      4.88 o 
   2  -3   9        0.33       -6.60      5.35 o 
   3  -3   9      196.26      195.59      9.43 o 
   4  -3   9       26.19       14.13      6.13 o 
   5  -3   9        6.18       14.81      6.56 o 
   6  -3   9        0.25       10.49      6.85 o 
  -7  -2   9        0.53       -5.63      6.05 o 
  -6  -2   9       54.88       67.00      7.32 o 
  -5  -2   9       10.06       -0.29      4.62 o 
  -4  -2   9      759.81      731.98     16.38 o 
  -3  -2   9       58.64       61.87      9.51 o 
  -2  -2   9     1165.85     1179.04     21.93 o 
  -1  -2   9        6.32        8.77      4.23 o 
   0  -2   9     2843.58     2872.88     35.38 o 
   1  -2   9       31.32       39.76      3.88 o 
   2  -2   9     1215.10     1184.12     17.36 o 
   3  -2   9       73.94       70.37      6.61 o 
   4  -2   9      179.11      167.26      9.12 o 
   5  -2   9        0.86        8.74      5.96 o 
   6  -2   9       35.06       25.49      7.13 o 
   7  -2   9       12.25       -7.88      9.51 o 
  -7  -1   9      259.08      255.64     11.74 o 
  -6  -1   9       58.52       65.43      7.32 o 
  -5  -1   9      572.07      584.79     15.01 o 
  -4  -1   9      278.01      267.20      9.81 o 
  -3  -1   9      558.88      529.43     15.60 o 
  -2  -1   9      100.51      113.32      7.06 o 
  -1  -1   9      850.60      861.71     17.38 o 
   0  -1   9       15.63       14.50      3.09 o 
   1  -1   9       71.41       93.97      4.73 o 
   2  -1   9      178.16      169.75      5.77 o 
   3  -1   9        5.15       14.16      5.03 o 
   4  -1   9        2.98       -2.38      5.04 o 
   5  -1   9       88.03      101.92     10.99 o 
   6  -1   9        0.61       -4.93      5.79 o 
   7  -1   9       12.26       19.79      7.13 o 
  -7   0   9       89.25       94.51      8.58 o 
  -6   0   9        0.26       -3.42      5.35 o 
  -5   0   9        3.87       -5.52      4.78 o 
  -4   0   9        9.13       10.86      4.99 o 
  -3   0   9       64.60       69.73      6.21 o 
  -2   0   9      575.09      568.78     13.58 o 
  -1   0   9       97.89       99.10      6.71 o 
   0   0   9     1409.92     1381.33     31.47 o 
   1   0   9     1556.54     1638.58     21.66 o 
   2   0   9      559.67      531.75     10.77 o 
   3   0   9        7.17        0.75      4.19 o 
   4   0   9      941.60      904.27     18.68 o 
   5   0   9       14.48        8.72      5.45 o 
   6   0   9       59.76       59.05      9.36 o 
   7   0   9       19.67       13.23      6.71 o 
  -7   1   9      235.74      229.63     11.32 o 
  -6   1   9      142.11      133.37      8.67 o 
  -5   1   9      612.59      573.25     14.80 o 
  -4   1   9      443.44      422.89     12.47 o 
  -3   1   9      290.75      296.57      9.85 o 
  -2   1   9      278.03      267.44     14.26 o 
  -1   1   9     1245.04     1179.83     23.02 o 
   0   1   9       30.99       35.55      3.17 o 
   1   1   9     2618.15     2631.94     42.30 o 
   2   1   9        1.58        3.29      2.71 o 
   3   1   9      333.69      296.01      9.73 o 
   4   1   9        2.73        2.03      4.30 o 
   5   1   9      123.00      123.70      7.98 o 
   6   1   9       70.45       79.19     12.92 o 
   7   1   9        0.64       -7.75      5.87 o 
   8   1   9       88.50       87.34      8.91 o 
  -7   2   9        1.37        1.92      6.59 o 
  -6   2   9      204.90      220.10     10.66 o 
  -5   2   9       26.66       33.34      6.26 o 
  -4   2   9      268.54      252.67     12.63 o 
  -3   2   9      837.06      739.52     21.24 o 
  -2   2   9      109.18      117.81      7.19 o 
  -1   2   9       28.50       17.50      4.62 o 
   0   2   9      536.86      529.62     16.19 o 
   1   2   9      880.32      829.44     15.55 o 
   2   2   9      577.24      560.38      9.79 o 
   3   2   9      195.99      179.90      5.65 o 
   4   2   9      685.53      683.99     21.39 o 
   5   2   9       84.21       97.11      7.11 o 
   6   2   9      180.96      182.93      9.33 o 
   7   2   9       10.31        0.28      6.24 o 
   8   2   9      609.98      561.48     16.91 o 
  -6   3   9       19.85       22.83      6.59 o 
  -5   3   9      198.68      193.88     10.15 o 
  -4   3   9        5.83       -1.36      5.05 o 
  -3   3   9     2461.26     2433.35     71.75 o 
  -2   3   9      774.17      739.97     16.37 o 
  -1   3   9      632.80      642.10     17.23 o 
   0   3   9      627.11      656.36     14.80 o 
   1   3   9      809.76      784.16      9.87 o 
   2   3   9      235.19      267.13      7.03 o 
   3   3   9      314.43      344.13      6.42 o 
   4   3   9      214.86      232.80     11.29 o 
   5   3   9      271.45      257.02      9.60 o 
   6   3   9       29.69       35.77      6.19 o 
   7   3   9        6.47        2.08      5.67 o 
   8   3   9       40.86       12.77      7.14 o 
  -6   4   9      164.35      159.37     10.40 o 
  -5   4   9       32.78       30.03      6.56 o 
  -4   4   9       44.34       55.97      6.77 o 
  -3   4   9       58.74       61.62      6.59 o 
  -2   4   9        8.93       12.58      4.90 o 
  -1   4   9      404.62      365.08     11.54 o 
   0   4   9       56.93       59.62      5.49 o 
   1   4   9      358.06      350.94     10.56 o 
   2   4   9        9.29       11.28      4.23 o 
   3   4   9      510.41      487.20      7.73 o 
   4   4   9      610.19      592.58     10.58 o 
   5   4   9      455.50      433.67     11.60 o 
   6   4   9      178.39      188.61      9.24 o 
   7   4   9       92.18       94.22      9.80 o 
   8   4   9       48.76       50.33      9.66 o 
  -6   5   9       59.98       71.11      8.63 o 
  -5   5   9       34.78       42.27      7.14 o 
  -4   5   9      144.31      148.41      9.30 o 
  -3   5   9       63.63       75.70      7.23 o 
  -2   5   9      214.30      240.79     10.19 o 
  -1   5   9      540.87      561.25     14.36 o 
   0   5   9      510.56      505.78     13.52 o 
   1   5   9      344.26      344.70      8.87 o 
   2   5   9       46.21       46.39      3.98 o 
   3   5   9      170.38      159.53      6.01 o 
   4   5   9      375.42      396.84     16.40 o 
   5   5   9       82.21      101.94      5.45 o 
   6   5   9        3.45        5.42      4.40 o 
   7   5   9        8.17        2.52      4.53 o 
   8   5   9        0.68       -1.65      6.17 o 
  -5   6   9       20.33        4.71      7.06 o 
  -4   6   9      179.10      192.55     10.99 o 
  -3   6   9        3.20        7.88      6.08 o 
  -2   6   9      449.44      429.72     12.70 o 
  -1   6   9      181.78      197.58     12.03 o 
   0   6   9      134.51      135.93      8.04 o 
   1   6   9       99.50      109.25      5.42 o 
   2   6   9        0.32        1.05      3.44 o 
   3   6   9      629.69      607.25     16.04 o 
   4   6   9        8.13       11.45      3.78 o 
   5   6   9      306.45      311.67     10.50 o 
   6   6   9        2.66        1.90      4.09 o 
   7   6   9      279.07      252.54     10.53 o 
   8   6   9       25.50       21.82      7.17 o 
  -4   7   9       76.16       72.75      8.84 o 
  -3   7   9        0.68       -8.13      5.42 o 
  -2   7   9      221.11      202.21     10.32 o 
  -1   7   9      121.67      109.04      9.51 o 
   0   7   9       44.18       48.82      6.50 o 
   1   7   9      417.39      424.45     12.91 o 
   2   7   9       24.86       21.34      3.93 o 
   3   7   9       95.69      111.38      5.88 o 
   4   7   9      121.20      138.64      6.43 o 
   5   7   9      110.95      132.80     11.29 o 
   6   7   9       14.03       11.88      8.32 o 
   7   7   9       84.71       90.09      7.74 o 
  -4   8   9       14.13       10.10      9.51 o 
  -3   8   9        0.58      -12.48      8.91 o 
  -2   8   9      195.83      183.30     14.85 o 
  -1   8   9       95.51       71.60     10.99 o 
   0   8   9       22.73       18.42      8.62 o 
   1   8   9        2.63        2.97      7.72 o 
   2   8   9       87.04       97.31      6.81 o 
   3   8   9       83.63       82.03      6.81 o 
   4   8   9        2.54        7.23      5.94 o 
   5   8   9      190.45      175.28     13.37 o 
   6   8   9       15.76       12.18      8.32 o 
  -2   9   9      109.69      120.32     12.77 o 
  -1   9   9       47.59       35.35      9.51 o 
   0   9   9      304.95      297.68     17.23 o 
   1   9   9        1.25      -10.25      6.83 o 
   2   9   9      163.58      177.11      9.47 o 
   3   9   9        1.07        1.13      5.54 o 
   4   9   9       26.67       29.70      6.29 o 
   5   9   9      159.41      171.49     13.81 o 
   6   9   9      159.78      174.99     14.56 o 
  -1  10   9       59.41       60.90     12.48 o 
   0  10   9        1.76        9.80      9.21 o 
   1  10   9        4.33       12.18      9.51 o 
   2  10   9        2.88       -6.09      5.46 o 
   3  10   9       10.58        3.73      5.77 o 
   4  10   9       44.72       45.65      7.25 o 
   5  10   9       12.03       14.04     12.33 o 
   1  11   9        0.34       -0.30      8.91 o 
   2  11   9      165.17      174.69     15.75 o 
   3  11   9       39.03       24.40      7.32 o 
  -3  -8  10        7.71       14.56     10.70 o 
  -2  -8  10        2.86       -3.57     10.10 o 
  -1  -8  10        0.62      -10.70      9.51 o 
   0  -8  10        2.83        7.06      7.32 o 
  -5  -7  10        4.14        6.24     10.10 o 
  -4  -7  10      100.33      100.12     11.88 o 
  -3  -7  10       13.37       11.59      8.32 o 
  -1  -7  10        1.64       -4.16      8.62 o 
   0  -7  10        9.16       -3.07      6.56 o 
   1  -7  10        0.78      -10.70      9.21 o 
   2  -7  10       39.97       49.32     12.48 o 
  -5  -6  10      136.71      158.65     14.26 o 
  -4  -6  10       26.03       22.58      8.32 o 
  -3  -6  10       34.06       23.77      7.72 o 
  -2  -6  10       18.09       21.98      7.72 o 
  -1  -6  10       43.81       61.20      9.51 o 
   0  -6  10      174.08      189.01     19.76 o 
   1  -6  10        0.85        5.05      9.80 o 
   2  -6  10       53.92       42.19     11.29 o 
   3  -6  10        0.97       -0.59     10.99 o 
  -6  -5  10        3.88        5.35      8.32 o 
  -5  -5  10       56.20       65.36     10.99 o 
  -4  -5  10       58.91       63.28      9.51 o 
  -3  -5  10      249.76      252.58     10.81 o 
  -2  -5  10       60.34       57.19      6.63 o 
  -1  -5  10       35.87       25.37      7.28 o 
   0  -5  10       57.94       55.90      5.22 o 
   1  -5  10      131.11      126.19      7.54 o 
   2  -5  10      154.50      156.78     12.63 o 
   3  -5  10        9.94       -0.54      6.35 o 
   4  -5  10       69.95       67.79      8.49 o 
  -6  -4  10      142.79      146.63     21.98 o 
  -5  -4  10      257.37      253.69     11.12 o 
  -4  -4  10      147.58      132.63      8.70 o 
  -3  -4  10      239.28      244.06     10.36 o 
  -2  -4  10       16.65       16.21      5.14 o 
  -1  -4  10      191.21      186.24      9.09 o 
   0  -4  10      328.81      338.59      9.27 o 
   1  -4  10        3.44        2.76      3.92 o 
   2  -4  10        0.19       -1.91      5.28 o 
   3  -4  10        6.93        9.35      6.05 o 
   4  -4  10       60.18       71.45      8.32 o 
   5  -4  10        9.69        9.32      7.32 o 
  -7  -3  10       59.26       70.95     16.64 o 
  -6  -3  10       17.66       25.06      7.02 o 
  -5  -3  10      232.91      246.49     11.14 o 
  -4  -3  10      135.14      127.62     10.99 o 
  -3  -3  10      662.30      650.16     15.95 o 
  -2  -3  10      101.04      114.89      7.95 o 
  -1  -3  10      370.16      361.86     11.38 o 
   0  -3  10       36.34       43.15      5.45 o 
   1  -3  10      195.72      220.71      7.57 o 
   2  -3  10      180.85      183.74      9.35 o 
   3  -3  10       93.68       95.85      8.09 o 
   4  -3  10        7.89        2.79      6.05 o 
   5  -3  10        5.55        6.70      7.28 o 
   6  -3  10        4.06       -0.50      7.14 o 
  -7  -2  10      216.31      222.59     12.05 o 
  -6  -2  10      366.85      320.01     18.57 o 
  -5  -2  10      208.98      203.39      9.69 o 
  -4  -2  10      300.35      298.87     10.78 o 
  -3  -2  10      304.16      329.66     11.50 o 
  -2  -2  10      277.33      267.22     10.40 o 
  -1  -2  10      770.27      787.92     16.95 o 
   0  -2  10       23.63       27.99      4.89 o 
   1  -2  10       31.31       29.77      4.10 o 
   2  -2  10        1.75       -4.44      6.09 o 
   3  -2  10      142.92      124.71      8.18 o 
   4  -2  10       42.00       59.31     14.71 o 
   5  -2  10        3.11        6.65      6.05 o 
   6  -2  10       57.75       61.85      8.16 o 
  -7  -1  10        1.27       -9.84      7.72 o 
  -6  -1  10       76.35       83.13      7.99 o 
  -5  -1  10       40.22       39.92      6.63 o 
  -4  -1  10       13.28       14.83      5.63 o 
  -3  -1  10      314.25      307.90     10.62 o 
  -2  -1  10       21.54       19.82      9.66 o 
  -1  -1  10      832.80      800.82     17.04 o 
   0  -1  10        4.53        3.53      4.00 o 
   1  -1  10     1238.39     1274.67     18.47 o 
   2  -1  10       91.05       95.30      6.46 o 
   3  -1  10      558.43      580.22     17.97 o 
   4  -1  10       16.49       26.84      5.87 o 
   5  -1  10       99.41      102.05     18.12 o 
   6  -1  10        0.91       -8.67      5.78 o 
   7  -1  10       76.78       57.86      8.70 o 
  -7   0  10       87.39      107.50      9.21 o 
  -6   0  10      501.33      513.77     15.32 o 
  -5   0  10      378.45      370.87     12.47 o 
  -4   0  10      401.32      394.96     12.47 o 
  -3   0  10      437.03      417.45     21.24 o 
  -2   0  10     1504.90     1485.23     26.43 o 
  -1   0  10      140.97      143.51      7.47 o 
   0   0  10      637.74      604.74     13.96 o 
   1   0  10       13.87       28.08      4.10 o 
   2   0  10      144.91      141.84      5.91 o 
   3   0  10      226.86      212.24      8.70 o 
   4   0  10        0.03       -0.67      4.82 o 
   5   0  10        5.83       -3.98      4.78 o 
   6   0  10       58.81       71.06      8.32 o 
   7   0  10        3.87       10.80      7.13 o 
  -7   1  10       20.22       37.73      7.56 o 
  -6   1  10       51.06       61.56      7.87 o 
  -5   1  10      180.31      161.50      9.39 o 
  -4   1  10       23.35       18.80      6.68 o 
  -3   1  10        6.67        9.77      5.14 o 
  -2   1  10       40.83       45.55      8.17 o 
  -1   1  10      300.74      319.85     10.63 o 
   0   1  10        2.43        2.95      3.90 o 
   1   1  10     1634.50     1646.17     21.89 o 
   2   1  10       63.79       76.66      4.41 o 
   3   1  10      719.05      713.37     15.57 o 
   4   1  10       31.16       24.34      9.36 o 
   5   1  10      418.61      441.03     12.91 o 
   6   1  10       33.58       33.13      6.82 o 
   7   1  10       75.54       77.57      8.76 o 
  -6   2  10      279.84      258.69     11.80 o 
  -5   2  10       53.43       58.01      7.27 o 
  -4   2  10      680.94      643.70     18.27 o 
  -3   2  10        8.73        4.86      4.56 o 
  -2   2  10     1247.08     1175.95     22.31 o 
  -1   2  10      856.90      869.46     18.19 o 
   0   2  10     1350.37     1326.55     32.98 o 
   1   2  10      312.34      334.49      9.94 o 
   2   2  10      495.46      470.57      9.19 o 
   3   2  10       55.53       56.66      5.85 o 
   4   2  10       53.21       54.13      5.99 o 
   5   2  10       27.97       30.44      5.78 o 
   6   2  10        0.27        3.33      5.84 o 
   7   2  10       42.36       51.32      7.77 o 
  -6   3  10       25.61       20.19      6.71 o 
  -5   3  10      232.73      235.69     10.91 o 
  -4   3  10      121.60      129.52      8.28 o 
  -3   3  10       44.49       44.50      6.34 o 
  -2   3  10       30.81       28.10      5.39 o 
  -1   3  10        3.92        0.06      4.32 o 
   0   3  10        6.92        2.47      4.50 o 
   1   3  10       52.72       57.64      5.44 o 
   2   3  10      191.36      173.91      5.94 o 
   3   3  10      192.89      185.84      7.39 o 
   4   3  10        7.88        5.04      5.20 o 
   5   3  10       56.16       61.51     14.56 o 
   6   3  10        1.41       -2.92      5.20 o 
   7   3  10      351.51      335.50     12.39 o 
   8   3  10       35.04       13.80      7.27 o 
  -6   4  10       35.89       21.87      7.40 o 
  -5   4  10       37.04       39.62      8.91 o 
  -4   4  10      208.62      221.55     10.87 o 
  -3   4  10      119.36      117.05      7.87 o 
  -2   4  10      752.68      741.33     17.07 o 
  -1   4  10     1009.67      974.17     20.00 o 
   0   4  10      659.94      665.05     27.48 o 
   1   4  10      272.19      274.12      9.84 o 
   2   4  10      724.02      717.20      9.93 o 
   3   4  10       67.16       78.21      3.82 o 
   4   4  10      440.49      446.28     12.76 o 
   5   4  10       16.74       21.04      5.45 o 
   6   4  10       42.24       54.00      8.02 o 
   7   4  10       20.29       26.44      6.98 o 
   8   4  10       52.78       51.44      8.16 o 
  -5   5  10      357.73      379.51     14.36 o 
  -4   5  10       35.36       36.78      7.32 o 
  -3   5  10       97.37      114.63      8.28 o 
  -2   5  10       17.56       20.21      5.55 o 
  -1   5  10      992.77      959.07     20.44 o 
   0   5  10      100.18      105.67      7.42 o 
   1   5  10       83.02      100.04      9.21 o 
   2   5  10       68.93       56.83      4.47 o 
   3   5  10       18.74       20.90      5.20 o 
   4   5  10      587.92      558.63     11.58 o 
   5   5  10        5.88        1.59      3.72 o 
   6   5  10        9.54        3.65      4.20 o 
   7   5  10       84.79       87.37      8.40 o 
  -5   6  10       28.65       22.66      7.69 o 
  -4   6  10       10.95       13.31      7.34 o 
  -3   6  10       50.14       61.97      7.27 o 
  -2   6  10      559.13      502.94     16.49 o 
  -1   6  10       25.04       41.65      7.28 o 
   0   6  10      793.97      739.19     17.40 o 
   1   6  10       74.25       82.54      7.06 o 
   2   6  10      712.30      684.84     17.68 o 
   3   6  10       13.65       14.94      3.92 o 
   4   6  10      445.45      455.60     10.06 o 
   5   6  10       60.82       56.37      5.00 o 
   6   6  10       85.46       87.38      5.93 o 
   7   6  10        1.68       -0.12      4.71 o 
  -4   7  10       20.30       12.23      7.71 o 
  -3   7  10      128.11      134.12     10.15 o 
  -2   7  10       49.35       46.38      7.53 o 
  -1   7  10       64.54       80.28      7.78 o 
   0   7  10       78.78       76.02      7.61 o 
   1   7  10       22.41       25.75      6.68 o 
   2   7  10        1.84        8.35      7.72 o 
   3   7  10       11.64       11.39      4.13 o 
   4   7  10       67.53       63.20      5.24 o 
   5   7  10        0.55       -7.72      6.54 o 
   6   7  10       60.79       49.96      8.02 o 
   7   7  10        0.97       -5.85      5.41 o 
  -3   8  10       29.56       57.04     11.59 o 
  -2   8  10        0.82      -10.99      8.62 o 
  -1   8  10      407.47      359.18     18.42 o 
   0   8  10       14.52       20.20      8.02 o 
   1   8  10       98.37       90.61     10.40 o 
   2   8  10       33.48       48.13      9.21 o 
   3   8  10      180.26      168.52      8.78 o 
   4   8  10      124.47      135.71      9.51 o 
   5   8  10       34.18       29.71      9.21 o 
   6   8  10        3.81       -5.35      8.91 o 
  -2   9  10        1.22       -1.78      8.32 o 
  -1   9  10       82.04       74.27     11.29 o 
   0   9  10       15.60        6.54      8.02 o 
   1   9  10       56.41       41.59     10.10 o 
   2   9  10       48.55       48.72     10.40 o 
   3   9  10       75.44       80.59     13.22 o 
   4   9  10        4.56        3.72      8.17 o 
   5   9  10        3.43      -11.14      7.43 o 
   6   9  10       59.64       53.18     10.99 o 
   0  10  10       25.35       16.04      9.51 o 
   1  10  10       45.63       68.92     12.18 o 
   2  10  10        0.50       -3.27      9.80 o 
   3  10  10       27.44       42.48     11.29 o 
   4  10  10        1.72        3.43      6.21 o 
  -3  -7  11        2.91        0.89      9.51 o 
  -2  -7  11        2.62        7.72      8.32 o 
  -1  -7  11       20.68        6.24     10.10 o 
   0  -7  11       15.90        5.05      9.51 o 
   1  -7  11       30.06       24.66     11.29 o 
  -5  -6  11      114.60      120.62     12.77 o 
  -4  -6  11       18.85       25.25      9.80 o 
  -3  -6  11      118.94      120.62     13.07 o 
  -2  -6  11       12.60        4.46      8.91 o 
  -1  -6  11       10.81       10.70      8.91 o 
   1  -6  11       53.69       65.66     11.88 o 
   2  -6  11       37.38       -0.59     10.40 o 
  -5  -5  11       16.40       11.88      9.21 o 
  -4  -5  11      299.26      309.57     16.34 o 
  -3  -5  11       15.75        4.16      7.13 o 
  -2  -5  11       64.15       65.36      7.25 o 
  -1  -5  11        3.54        9.45      5.56 o 
   0  -5  11      455.55      454.90     13.33 o 
   1  -5  11      142.30      164.43      9.66 o 
   2  -5  11       26.17       18.63      7.00 o 
   3  -5  11        3.30        9.68      6.92 o 
   4  -5  11        0.80       -5.80      6.81 o 
  -6  -4  11       46.76       62.31      8.76 o 
  -5  -4  11        0.25       -8.74      5.98 o 
  -4  -4  11       93.66      100.82      8.20 o 
  -3  -4  11       31.75       39.82      6.54 o 
  -2  -4  11       74.20       76.32     10.25 o 
  -1  -4  11      466.79      453.57     13.40 o 
   0  -4  11       34.12       37.25      5.92 o 
   1  -4  11      324.14      330.23     10.25 o 
   2  -4  11      155.34      163.59     11.29 o 
   3  -4  11      104.80      108.20     14.85 o 
   4  -4  11        0.97       -5.48      6.77 o 
  -6  -3  11      234.94      235.90     11.66 o 
  -5  -3  11       63.63       50.09      7.53 o 
  -4  -3  11      476.86      442.36     27.33 o 
  -3  -3  11      102.47      101.74      7.71 o 
  -2  -3  11      117.10      125.03      8.25 o 
  -1  -3  11        6.08        7.44      5.27 o 
   0  -3  11       52.29       49.88      6.21 o 
   1  -3  11       19.33       14.28      5.28 o 
   2  -3  11        3.27        3.31      5.77 o 
   3  -3  11       12.03        6.88      5.96 o 
   4  -3  11        6.88        7.23      6.47 o 
   5  -3  11       12.01       16.76      7.55 o 
  -6  -2  11       17.82       12.64      6.85 o 
  -5  -2  11       63.19       53.58      7.48 o 
  -4  -2  11       44.92       54.70      6.98 o 
  -3  -2  11       97.97      100.95      7.78 o 
  -2  -2  11      706.83      658.99     16.23 o 
  -1  -2  11        3.30        0.07      4.84 o 
   0  -2  11      557.53      573.55     20.80 o 
   1  -2  11      105.68      111.23      7.28 o 
   2  -2  11      457.21      494.18     13.96 o 
   3  -2  11        5.37        7.36      5.77 o 
   4  -2  11      224.27      230.57     25.70 o 
   5  -2  11       36.30       43.01      7.65 o 
   6  -2  11        1.75       -4.92      7.13 o 
  -6  -1  11      158.19      166.54     10.32 o 
  -5  -1  11      521.81      446.26     13.91 o 
  -4  -1  11      146.11      163.93      9.05 o 
  -3  -1  11      193.43      194.53      9.51 o 
  -2  -1  11      995.18      965.80     26.14 o 
  -1  -1  11       82.98       88.62      7.13 o 
   0  -1  11      315.25      311.76     10.63 o 
   1  -1  11       18.55       12.81      4.59 o 
   2  -1  11      399.10      392.01     18.12 o 
   3  -1  11      218.80      226.95     10.06 o 
   4  -1  11      147.15      132.50      8.79 o 
   5  -1  11        0.09       -6.25      5.98 o 
   6  -1  11        3.46       -2.80      6.50 o 
  -6   0  11       22.54       38.32      7.58 o 
  -5   0  11      177.52      169.37      9.81 o 
  -4   0  11        0.76        0.11      5.94 o 
  -3   0  11       65.71       82.10      7.06 o 
  -2   0  11      167.97      178.98      8.99 o 
  -1   0  11       30.84       32.79      5.66 o 
   0   0  11      445.15      467.86     12.77 o 
   1   0  11        3.32       -0.79      8.91 o 
   2   0  11      472.78      465.43      9.69 o 
   3   0  11      274.94      272.82     10.40 o 
   4   0  11      142.15      160.34     11.14 o 
   5   0  11        6.25       12.13      5.96 o 
   6   0  11      104.48       95.05     21.84 o 
   7   0  11        1.41       -5.20      7.14 o 
  -6   1  11       17.36       17.89      6.63 o 
  -5   1  11      362.70      341.85     12.65 o 
  -4   1  11      222.86      208.07     17.97 o 
  -3   1  11      510.14      498.43     14.21 o 
  -2   1  11      330.23      322.99     16.19 o 
  -1   1  11      469.99      466.59     12.92 o 
   0   1  11      286.30      311.15     12.48 o 
   1   1  11      605.85      577.37     23.17 o 
   2   1  11      276.84      271.60      7.48 o 
   3   1  11      250.25      250.96      9.98 o 
   4   1  11      120.71      105.93      7.40 o 
   5   1  11        2.39       -8.73      8.91 o 
   6   1  11       47.24       36.52     18.27 o 
   7   1  11        5.61       11.09      7.04 o 
  -6   2  11      108.94      120.55      9.05 o 
  -5   2  11       67.18       70.90      7.78 o 
  -4   2  11      216.24      224.14     10.66 o 
  -3   2  11      279.94      275.84     10.96 o 
  -2   2  11      145.78      135.05      8.33 o 
  -1   2  11      398.22      365.21     11.71 o 
   0   2  11      340.71      328.49     11.06 o 
   1   2  11       65.39       78.34      6.14 o 
   2   2  11      557.16      547.44     10.41 o 
   3   2  11        7.44        4.72      4.77 o 
   4   2  11      597.40      595.63     15.06 o 
   5   2  11        1.37        1.31      5.45 o 
   6   2  11       51.71       50.65      7.34 o 
   7   2  11        0.56       -5.11      6.47 o 
  -6   3  11        0.91       -1.94      7.27 o 
  -5   3  11      221.10      219.07     11.50 o 
  -4   3  11       86.62       87.65     13.22 o 
  -3   3  11      167.45      156.52     12.03 o 
  -2   3  11       55.91       57.93      6.85 o 
  -1   3  11     3113.76     2894.20     45.87 o 
   0   3  11      318.95      320.53     11.06 o 
   1   3  11      493.09      505.50     22.13 o 
   2   3  11      299.51      284.30      9.89 o 
   3   3  11      387.10      381.69     12.48 o 
   4   3  11       48.94       54.56      6.14 o 
   5   3  11      199.78      184.86     25.40 o 
   6   3  11       22.20       12.97      6.17 o 
   7   3  11        4.09        4.12      6.26 o 
  -5   4  11        9.54       -5.74      6.50 o 
  -4   4  11      217.45      220.38     10.96 o 
  -3   4  11       19.44       27.97      6.20 o 
  -2   4  11        9.62        6.15      9.66 o 
  -1   4  11      277.97      275.63     11.20 o 
   0   4  11      131.90      143.69     17.38 o 
   1   4  11      121.18      121.80      9.80 o 
   2   4  11        0.97       -1.71      4.67 o 
   3   4  11        7.08       11.73      3.09 o 
   4   4  11       91.60      106.30     10.10 o 
   5   4  11      112.83      124.86      8.06 o 
   6   4  11      260.80      266.07     11.25 o 
   7   4  11        0.80        6.23      6.42 o 
  -5   5  11       81.94      119.85      9.63 o 
  -4   5  11       10.39        6.31      6.26 o 
  -3   5  11      217.41      204.75     11.12 o 
  -2   5  11       39.94       54.71     18.12 o 
  -1   5  11      318.95      305.75     19.46 o 
   0   5  11      197.07      203.76      9.71 o 
   1   5  11      526.00      505.94     22.73 o 
   2   5  11       78.40       96.00     10.70 o 
   3   5  11      485.78      477.76      8.35 o 
   4   5  11       91.37       92.47      5.36 o 
   5   5  11      182.98      187.90      8.65 o 
   6   5  11       89.12       90.03     14.41 o 
   7   5  11       57.96       51.17      7.74 o 
  -4   6  11      200.55      207.13     12.16 o 
  -3   6  11      107.67      102.74      8.78 o 
  -2   6  11      154.29      158.11     15.45 o 
  -1   6  11        2.22       -2.09      6.14 o 
   0   6  11      167.22      174.54      9.49 o 
   1   6  11        0.35       -2.82      4.77 o 
   2   6  11      123.53      129.56      8.28 o 
   3   6  11       29.36       33.52      6.39 o 
   4   6  11        4.15        1.43      3.79 o 
   5   6  11      144.43      141.02     12.37 o 
   6   6  11        0.93       -1.32      4.56 o 
   7   6  11        6.51       -8.06      5.68 o 
  -3   7  11       16.23        7.52      7.23 o 
  -2   7  11        6.61        2.12     10.70 o 
  -1   7  11        4.99       -0.71      5.92 o 
   0   7  11      139.94      162.82     15.45 o 
   1   7  11      342.35      331.91     12.18 o 
   2   7  11        7.53       -0.11      5.39 o 
   3   7  11      254.13      245.47     10.66 o 
   4   7  11       23.30       21.41      5.92 o 
   5   7  11      183.88      174.21     10.69 o 
   6   7  11        2.32       -1.78      5.45 o 
  -2   8  11      218.71      196.97     16.04 o 
  -1   8  11       24.46       21.39      9.80 o 
   0   8  11      229.00      192.22     13.96 o 
   1   8  11      119.32       96.55     11.59 o 
   2   8  11       30.60       19.90      8.62 o 
   3   8  11        0.95       -1.78      7.43 o 
   4   8  11        8.53       10.84      5.67 o 
   5   8  11       40.65       40.40      9.80 o 
   6   8  11       12.42       12.93      5.87 o 
  -1   9  11        0.19        8.02     10.10 o 
   0   9  11       14.94       32.68     10.99 o 
   1   9  11        1.45       -7.72      7.43 o 
   2   9  11       49.47       42.48     10.40 o 
   3   9  11        2.04       -3.86      8.62 o 
   4   9  11       21.41       12.58      6.26 o 
   5   9  11       20.91       29.71      9.51 o 
   1  10  11        0.31       -5.94      8.32 o 
   2  10  11      108.79       91.50     12.77 o 
   3  10  11        0.45       -5.35      9.51 o 
  -3  -6  12       37.92       43.67     11.29 o 
  -2  -6  12        8.73        4.75      9.21 o 
  -1  -6  12        6.89        3.86      9.21 o 
   0  -6  12       15.44       10.10      8.62 o 
  -4  -5  12       30.93       27.63      8.91 o 
  -3  -5  12        1.98      -12.03      8.02 o 
  -2  -5  12      119.03      139.63     13.07 o 
  -1  -5  12       12.88       13.07      7.43 o 
   0  -5  12       56.51       69.14      7.61 o 
   1  -5  12       25.71       24.06      9.80 o 
   2  -5  12       32.54       40.40     10.40 o 
   3  -5  12        5.62       -9.10      6.81 o 
  -5  -4  12      230.97      238.18     19.46 o 
  -4  -4  12       29.37       30.32      7.35 o 
  -3  -4  12      204.67      211.60     10.83 o 
  -2  -4  12      124.07      130.92     12.03 o 
  -1  -4  12      128.82      149.49      9.36 o 
   0  -4  12       14.07       12.12     11.29 o 
   1  -4  12        1.31       -8.62      8.62 o 
   2  -4  12       67.99       92.10     11.59 o 
   3  -4  12       28.38       29.53     13.67 o 
   4  -4  12        1.91        1.07      7.32 o 
  -5  -3  12       25.79       27.94     12.77 o 
  -4  -3  12       16.11       12.81      7.72 o 
  -3  -3  12       20.84       17.81      9.21 o 
  -2  -3  12        2.51        4.45      5.49 o 
  -1  -3  12       37.05       29.65      6.34 o 
   0  -3  12        5.10        7.34      5.27 o 
   1  -3  12       88.72      116.72      7.64 o 
   2  -3  12      230.62      229.95     16.04 o 
   3  -3  12        3.07        4.26      6.68 o 
   4  -3  12        6.43       15.71      7.44 o 
  -6  -2  12       40.17       27.98      8.47 o 
  -5  -2  12      495.47      514.96     15.83 o 
  -4  -2  12      145.48      122.74      8.77 o 
  -3  -2  12      427.74      470.91     17.53 o 
  -2  -2  12       13.46       14.38      5.85 o 
  -1  -2  12     1156.72     1133.37     22.94 o 
   0  -2  12        8.83        1.68      5.33 o 
   1  -2  12      174.76      185.61     11.14 o 
   2  -2  12        9.56       -2.97      8.02 o 
   3  -2  12       72.95       76.19      8.19 o 
   4  -2  12       10.19        5.89      6.68 o 
   5  -2  12       27.26        7.25     12.18 o 
  -6  -1  12      118.38      121.72     23.92 o 
  -5  -1  12        2.20       -8.41      5.61 o 
  -4  -1  12      221.61      199.61     10.74 o 
  -3  -1  12       45.22       56.06      7.28 o 
  -2  -1  12        0.83       -2.27      5.49 o 
  -1  -1  12      141.01      165.79     11.59 o 
   0  -1  12        1.05        3.40      4.77 o 
   1  -1  12       36.17       40.16      6.04 o 
   2  -1  12      128.93      164.88     13.96 o 
   3  -1  12       75.90       88.31      7.95 o 
   4  -1  12       13.12       11.42      6.29 o 
   5  -1  12       27.32       27.18      7.56 o 
   6  -1  12        2.77       -9.26      7.43 o 
  -6   0  12      164.76      157.39     11.02 o 
  -5   0  12       78.95       96.49      8.49 o 
  -4   0  12      342.50      333.54     12.01 o 
  -3   0  12      555.65      534.96     15.27 o 
  -2   0  12      104.13      111.33      8.06 o 
  -1   0  12      828.03      812.89     48.87 o 
   0   0  12      214.18      222.59     20.20 o 
   1   0  12      469.52      469.78     13.06 o 
   2   0  12       23.08       21.98      9.51 o 
   3   0  12      107.42      101.13      8.04 o 
   4   0  12       22.16        5.72      9.06 o 
   5   0  12       74.62       71.70     11.14 o 
   6   0  12       10.20       11.45      7.02 o 
  -6   1  12      149.75      176.09     11.29 o 
  -5   1  12       54.71       56.98      7.32 o 
  -4   1  12      180.78      191.58     10.53 o 
  -3   1  12       85.16       85.90      7.92 o 
  -2   1  12       84.45       91.77      7.70 o 
  -1   1  12       35.31       39.42      7.28 o 
   0   1  12       33.47       33.48      5.88 o 
   1   1  12      126.04      127.88      7.91 o 
   2   1  12        2.18        3.12      4.59 o 
   3   1  12      776.61      776.60     17.51 o 
   4   1  12        1.01       -3.90      6.98 o 
   5   1  12       48.76       58.94      7.65 o 
   6   1  12        0.56       -1.75      6.29 o 
  -5   2  12        4.89        0.53      6.50 o 
  -4   2  12      280.89      260.76     11.46 o 
  -3   2  12       48.79       48.96      7.42 o 
  -2   2  12      715.61      677.15     17.22 o 
  -1   2  12        9.25        2.38      5.04 o 
   0   2  12     1150.98     1096.44     22.25 o 
   1   2  12      186.63      205.75     10.25 o 
   2   2  12       92.10      102.77      6.92 o 
   3   2  12      857.24      837.49     28.22 o 
   4   2  12       12.68        9.24      5.57 o 
   5   2  12       56.64       56.24      8.76 o 
   6   2  12        5.68        2.75      6.56 o 
  -5   3  12      154.86      165.94     10.96 o 
  -4   3  12      193.68      176.32     13.96 o 
  -3   3  12      148.49      149.54     19.90 o 
  -2   3  12      175.60      166.68     13.96 o 
  -1   3  12      134.59      122.77      8.18 o 
   0   3  12      208.52      222.04      9.84 o 
   1   3  12        6.05       -0.59      4.94 o 
   2   3  12       30.39       34.57      5.53 o 
   3   3  12       33.93       31.19      8.91 o 
   4   3  12       51.10       48.18      9.95 o 
   5   3  12       55.83       51.46      7.00 o 
   6   3  12        8.75        6.57      8.91 o 
   7   3  12       22.41       31.89      7.61 o 
  -5   4  12       33.38       43.44      8.49 o 
  -4   4  12       38.76       40.42      7.72 o 
  -3   4  12        2.49        8.80      5.76 o 
  -2   4  12      222.65      214.85     10.85 o 
  -1   4  12      226.95      226.04     10.63 o 
   0   4  12      870.20      868.48     19.63 o 
   1   4  12      298.67      294.11     11.14 o 
   2   4  12      414.25      419.98     14.85 o 
   3   4  12       80.88       85.86     11.88 o 
   4   4  12      356.01      359.00     11.64 o 
   5   4  12        3.99       -7.58      5.17 o 
   6   4  12        1.40       -7.31      6.83 o 
   7   4  12        9.10        1.99      6.77 o 
  -4   5  12       17.94       11.07      7.41 o 
  -3   5  12      207.21      232.00     13.52 o 
  -2   5  12      123.25      121.50     15.45 o 
  -1   5  12      106.16      100.05      8.57 o 
   0   5  12        9.56       15.30      5.98 o 
   1   5  12      372.21      362.67     12.28 o 
   2   5  12        5.56       10.22      5.39 o 
   3   5  12        0.09       -0.78      5.21 o 
   4   5  12       11.14        5.13      4.00 o 
   5   5  12        0.91       -8.31      5.54 o 
   6   5  12       14.40        6.98     13.07 o 
  -3   6  12        6.57        1.66      7.14 o 
  -2   6  12      138.06      150.74     10.45 o 
  -1   6  12        4.75       -2.85      6.20 o 
   0   6  12      410.04      415.25     14.04 o 
   1   6  12        3.63        9.90      5.49 o 
   2   6  12      575.19      561.25     29.56 o 
   3   6  12        8.61        3.91      6.83 o 
   4   6  12      560.16      565.88     15.13 o 
   5   6  12        2.81       -4.52      4.64 o 
   6   6  12      256.59      230.44      8.61 o 
  -3   7  12       78.68       75.55      9.20 o 
  -2   7  12       35.90       54.82      8.71 o 
  -1   7  12      154.91      170.69     10.87 o 
   0   7  12       28.86       17.27      7.21 o 
   1   7  12       24.99       33.40      7.21 o 
   2   7  12       90.77      100.75     11.29 o 
   3   7  12        7.47       11.22      6.24 o 
   4   7  12        9.23       12.77      8.91 o 
   5   7  12        3.68       -2.95      4.74 o 
   6   7  12        0.05       -0.31     10.25 o 
  -2   8  12        0.89        0.59      8.02 o 
  -1   8  12       18.02       32.68      9.51 o 
   0   8  12       41.56       38.32     10.10 o 
   1   8  12       75.99       66.25     10.10 o 
   2   8  12       50.40       58.82     10.40 o 
   3   8  12       49.11       60.01     10.10 o 
   0   9  12        8.18       19.01     10.40 o 
   1   9  12      155.30      177.36     15.15 o 
   2   9  12        1.55      -13.37      8.91 o 
   3   9  12       81.04       88.53     11.59 o 
   4   9  12        7.27       -8.91      8.62 o 
  -3  -5  13       63.67       72.79     10.99 o 
  -2  -5  13       57.86       57.04     10.10 o 
  -1  -5  13       25.71       11.88      8.91 o 
   0  -5  13       35.70       42.48      9.51 o 
  -4  -4  13        1.48       -1.71      7.00 o 
  -3  -4  13        3.76        2.35      7.06 o 
  -2  -4  13        0.15       -8.88      5.92 o 
  -1  -4  13      112.27      134.17      9.21 o 
   0  -4  13        2.01       10.55      6.24 o 
   1  -4  13       36.87       53.48     10.99 o 
   2  -4  13       29.00       33.27     11.59 o 
   3  -4  13      197.17      209.15     16.64 o 
  -4  -3  13      389.08      361.98     13.69 o 
  -3  -3  13       31.31       29.87      7.28 o 
  -2  -3  13      183.44      198.70     10.74 o 
  -1  -3  13       51.85       52.90      7.48 o 
   0  -3  13      126.16      135.75      9.30 o 
   1  -3  13       23.10       22.88     10.10 o 
   2  -3  13        3.13        0.00      9.80 o 
   3  -3  13        8.18       12.18      9.80 o 
   4  -3  13       22.78       17.42      7.97 o 
  -5  -2  13       79.42       84.37      8.78 o 
  -4  -2  13        4.16        3.34      8.76 o 
  -3  -2  13        6.73        5.60      6.04 o 
  -2  -2  13       59.45       46.73      7.35 o 
  -1  -2  13        6.28        6.54      5.44 o 
   0  -2  13      240.20      249.77     11.21 o 
   1  -2  13        3.45       14.56      9.21 o 
   2  -2  13       41.74       35.35     10.99 o 
   3  -2  13       69.60       75.46     11.88 o 
   4  -2  13       76.96       63.25      8.70 o 
  -5  -1  13       30.66       39.64      8.04 o 
  -4  -1  13      347.39      337.92     25.25 o 
  -3  -1  13      162.99      150.61      9.84 o 
  -2  -1  13      312.41      346.73     12.90 o 
  -1  -1  13       25.65       14.29      6.26 o 
   0  -1  13      798.38      792.13     18.40 o 
   1  -1  13       24.95       16.59     18.42 o 
   2  -1  13      153.15      155.97     14.56 o 
   3  -1  13        6.42        2.97      9.21 o 
   4  -1  13      152.90      150.72     10.06 o 
   5  -1  13       21.65       24.51      8.47 o 
  -5   0  13      218.26      228.38     13.07 o 
  -4   0  13       29.44       28.16      7.49 o 
  -3   0  13      306.27      283.42     11.78 o 
  -2   0  13        5.86        9.77      5.66 o 
  -1   0  13       43.87       46.25      6.76 o 
   0   0  13       19.82       21.69      5.83 o 
   1   0  13        4.68        3.99      5.08 o 
   2   0  13        2.71       -9.51      8.32 o 
   3   0  13       56.03       69.82     12.18 o 
   4   0  13       69.58       77.56      8.25 o 
   5   0  13       89.98      105.38      9.30 o 
  -5   1  13      163.70      169.77     14.11 o 
  -4   1  13       64.96       60.90      7.85 o 
  -3   1  13      142.11      149.69      9.92 o 
  -2   1  13      272.86      288.71     11.78 o 
  -1   1  13      104.68      101.77      7.80 o 
   0   1  13      695.65      681.84     18.27 o 
   1   1  13       63.53       69.62      8.32 o 
   2   1  13      190.08      207.67     16.34 o 
   3   1  13       14.39        8.02      9.51 o 
   4   1  13      171.69      172.01     15.45 o 
   5   1  13       39.98       26.18      7.11 o 
   6   1  13       38.25       36.63      8.37 o 
  -5   2  13      301.04      296.24     13.37 o 
  -4   2  13      106.84      116.16      9.55 o 
  -3   2  13      403.54      398.00     14.09 o 
  -2   2  13       18.88       18.21      6.48 o 
  -1   2  13      331.13      326.95     12.77 o 
   0   2  13       13.14       15.60      5.78 o 
   1   2  13       16.37       13.00      9.06 o 
   2   2  13       86.57       87.22     15.60 o 
   3   2  13       35.06       33.27     10.70 o 
   4   2  13      112.57      113.79     13.67 o 
   5   2  13        3.82        1.99      6.07 o 
   6   2  13       31.28       20.64     14.11 o 
  -4   3  13        2.88        4.02      8.91 o 
  -3   3  13      190.93      192.41     12.63 o 
  -2   3  13       22.34       13.74      6.48 o 
  -1   3  13       52.46       55.04      7.35 o 
   0   3  13        9.82       17.77      5.93 o 
   1   3  13     1536.84     1489.27     27.79 o 
   2   3  13      450.68      467.81     13.63 o 
   3   3  13        6.53        2.67      8.02 o 
   4   3  13      284.17      266.79     17.53 o 
   5   3  13       37.27       34.23      6.68 o 
   6   3  13       81.07       78.79      8.84 o 
  -4   4  13      146.25      157.26     10.91 o 
  -3   4  13      235.26      229.14     11.85 o 
  -2   4  13      201.11      195.52     15.30 o 
  -1   4  13       54.44       65.78     10.99 o 
   0   4  13      143.54      133.32      9.51 o 
   1   4  13      563.42      586.94     15.84 o 
   2   4  13        6.02        5.46      5.77 o 
   3   4  13       28.71       27.63     10.40 o 
   4   4  13       74.03       69.82     12.18 o 
   5   4  13        0.94       -5.66      5.85 o 
   6   4  13        2.10       -7.87      7.28 o 
  -3   5  13      101.39      107.41      9.80 o 
  -2   5  13        7.71        1.65      6.60 o 
  -1   5  13      272.07      255.31     11.71 o 
   0   5  13       23.29       16.45      6.48 o 
   1   5  13      285.73      269.52     11.21 o 
   2   5  13       25.53       10.97      6.20 o 
   3   5  13      187.22      185.38     16.04 o 
   4   5  13        2.19        5.05      9.51 o 
   5   5  13      139.62      142.01     14.85 o 
   6   5  13        1.45       -2.10      8.62 o 
  -3   6  13      122.65      135.02     10.71 o 
  -2   6  13      175.50      188.35     11.62 o 
  -1   6  13       85.69      106.04      9.42 o 
   0   6  13       85.10       90.52      8.91 o 
   1   6  13      140.88      157.05     18.87 o 
   2   6  13       29.52       38.09      7.09 o 
   3   6  13       62.87       70.45      7.64 o 
   4   6  13        4.62       -2.67     10.99 o 
   5   6  13        2.59       15.15     10.99 o 
  -2   7  13       48.55       46.99      8.99 o 
  -1   7  13       16.49       23.05      7.36 o 
   0   7  13        6.13        3.57      7.72 o 
   1   7  13       14.17       23.80      7.41 o 
   2   7  13       13.37        1.50      8.47 o 
   3   7  13      266.57      235.31     11.76 o 
   4   7  13       44.44       45.16     12.48 o 
   5   7  13       75.78       50.80     12.48 o 
   0   8  13       57.91       40.11     10.99 o 
   1   8  13        1.52        2.97      8.02 o 
   2   8  13      175.27      169.64     14.56 o 
   3   8  13       47.44       40.11     10.10 o 
  -2  -4  14       50.44       41.15      9.21 o 
  -1  -4  14       64.02       86.88      9.05 o 
   0  -4  14       42.19       37.49      7.63 o 
   1  -4  14       29.18       34.46     11.88 o 
  -3  -3  14        3.41        8.99      7.35 o 
  -2  -3  14        3.08        6.03     13.96 o 
  -1  -3  14       31.25       31.97      7.56 o 
   0  -3  14        0.96        4.26     10.99 o 
   1  -3  14       19.64       23.17     10.99 o 
   2  -3  14       11.22       -0.89     10.40 o 
  -4  -2  14        8.58        4.00      6.54 o 
  -3  -2  14      342.27      369.24     34.02 o 
  -2  -2  14      130.44      126.82      9.71 o 
  -1  -2  14      232.27      253.94     12.35 o 
   0  -2  14        1.90        1.76      5.98 o 
   1  -2  14      285.43      323.83     19.90 o 
   2  -2  14        1.88        2.08     10.40 o 
   3  -2  14       65.92       55.56     12.18 o 
  -4  -1  14       76.40       80.78      8.77 o 
  -3  -1  14       95.19      104.30      8.92 o 
  -2  -1  14       16.88        0.18      5.55 o 
  -1  -1  14       18.20       17.88      6.85 o 
   0  -1  14        6.35       19.67      6.48 o 
   1  -1  14        5.36      -12.18      9.21 o 
   2  -1  14       18.25       38.62     10.99 o 
   3  -1  14        1.05       10.10     10.99 o 
   4  -1  14       44.23       54.96     12.48 o 
  -4   0  14       42.21       46.73      8.28 o 
  -3   0  14      173.91      176.82     18.72 o 
  -2   0  14       14.88       14.14      7.43 o 
  -1   0  14      609.66      648.61     17.38 o 
   0   0  14       70.57       82.58      7.69 o 
   1   0  14      335.64      340.83     14.85 o 
   2   0  14       12.02       -6.24     10.10 o 
   3   0  14      189.98      208.56     16.93 o 
   4   0  14       22.93        7.72     10.70 o 
  -4   1  14      296.48      266.81     25.25 o 
  -3   1  14       45.16       49.02      7.58 o 
  -2   1  14      202.37      196.76     10.54 o 
  -1   1  14       41.47       45.12      6.92 o 
   0   1  14       28.19       32.27      6.35 o 
   1   1  14       39.57       36.29      6.48 o 
   2   1  14       42.34       48.13     12.18 o 
   3   1  14        1.90       -6.83      9.51 o 
   4   1  14        1.32       -5.35      9.80 o 
   5   1  14      100.45      130.72     15.45 o 
  -4   2  14       42.66       31.65      7.86 o 
  -3   2  14       57.40       60.25      8.49 o 
  -2   2  14       59.53       53.54      7.64 o 
  -1   2  14      119.89      124.70      8.97 o 
   0   2  14       76.82       80.08      7.99 o 
   1   2  14       73.78       98.64      8.34 o 
   2   2  14      216.77      217.17     17.53 o 
   3   2  14      147.41      156.27     15.45 o 
   4   2  14        2.25       11.88     10.99 o 
   5   2  14      319.20      338.09     20.80 o 
  -3   3  14       46.73       62.95      8.78 o 
  -2   3  14      513.14      483.65     36.84 o 
  -1   3  14       38.38       46.06      7.02 o 
   0   3  14      314.82      302.21     12.27 o 
   1   3  14      148.91      148.07      9.61 o 
   2   3  14      206.44      219.63     10.99 o 
   3   3  14        3.46        4.75     10.10 o 
   4   3  14        3.28        1.78     10.70 o 
   5   3  14        5.38       12.48     10.70 o 
  -3   4  14       21.58       24.30     15.15 o 
  -2   4  14       42.36       46.85      7.37 o 
  -1   4  14        2.34       -5.89      5.43 o 
   0   4  14       93.49       91.92      8.49 o 
   1   4  14      352.91      356.11     12.77 o 
   2   4  14       97.87      119.67      8.91 o 
   3   4  14      198.29      224.90     18.12 o 
   4   4  14       48.36       42.78     12.48 o 
   5   4  14       33.76       38.03     12.48 o 
  -2   5  14      123.07      125.16     17.83 o 
  -1   5  14       55.72       59.16      8.21 o 
   0   5  14      111.85      121.46     13.96 o 
   1   5  14       70.50       79.80      8.18 o 
   2   5  14      204.02      220.77     15.60 o 
   3   5  14        1.12       -1.19     10.10 o 
   4   5  14      118.85      134.28     15.15 o 
   5   5  14        7.53        0.89     10.70 o 
  -2   6  14       52.63       48.69      8.92 o 
  -1   6  14       40.93       52.85     12.03 o 
   0   6  14      134.23      157.92     10.96 o 
   1   6  14        1.37       -9.56      6.37 o 
   2   6  14      160.60      185.85     10.92 o 
   3   6  14        1.50      -15.60     10.40 o 
   4   6  14      245.60      244.50     20.20 o 
  -1   7  14       80.88       96.57      9.85 o 
   0   7  14       75.16       93.49      9.85 o 
   1   7  14       26.11       25.06      9.36 o 
   2   7  14      115.07      129.68     13.22 o 
   3   7  14        1.16        6.15      6.42 o 
   4   7  14      106.24      155.67     16.04 o 
  -2  -2  15       94.89      105.88      9.84 o 
  -1  -2  15       16.27       14.35      7.13 o 
   0  -2  15       22.99       12.41      8.02 o 
   1  -2  15        0.02       -2.97     10.70 o 
   2  -2  15        3.06        5.05     11.29 o 
  -3  -1  15       25.88       34.74      8.21 o 
  -2  -1  15      120.17      152.91     10.53 o 
  -1  -1  15       21.74       22.30      9.95 o 
   0  -1  15       85.22      107.00     15.45 o 
   1  -1  15        8.98       -3.57     10.10 o 
   2  -1  15      186.84      205.29     17.53 o 
   3  -1  15        6.40       -0.59     10.70 o 
  -3   0  15       89.78       93.21      9.63 o 
  -2   0  15      226.40      226.13     12.48 o 
  -1   0  15       71.52       69.54      8.49 o 
   0   0  15       10.22       12.47     11.14 o 
   1   0  15        2.51       -9.51      9.51 o 
   2   0  15       30.67       30.30     12.18 o 
   3   0  15       24.16       30.90     12.18 o 
  -3   1  15       19.52       14.87     14.11 o 
  -2   1  15      173.15      172.33     11.06 o 
  -1   1  15        1.57       -4.92     10.25 o 
   0   1  15       99.81      111.60      8.99 o 
   1   1  15       37.67       51.94      9.21 o 
   2   1  15      274.38      299.47     19.90 o 
   3   1  15        3.82      -14.71      9.80 o 
   4   1  15        4.42       14.85     11.88 o 
  -3   2  15      375.36      396.73     15.13 o 
  -2   2  15       85.53       86.49      8.79 o 
  -1   2  15      327.98      323.75     12.98 o 
   0   2  15       14.12       14.13     15.15 o 
   1   2  15       35.23       37.74      7.47 o 
   2   2  15      139.83      166.96     16.64 o 
   3   2  15        2.53       -1.19     10.99 o 
   4   2  15       21.24       16.93     11.88 o 
  -2   3  15       26.58       16.80      7.42 o 
  -1   3  15        2.84       -5.97      5.89 o 
   0   3  15       89.66      101.64      9.14 o 
   1   3  15        1.20       -4.31      6.10 o 
   2   3  15       47.26       66.55     13.37 o 
   3   3  15      171.90      188.35     17.53 o 
   4   3  15      134.01      132.80     16.34 o 
  -2   4  15       47.40       47.29      8.08 o 
  -1   4  15      411.18      401.88     34.61 o 
   0   4  15       20.34       13.29     11.59 o 
   1   4  15       13.77       14.14      7.03 o 
   2   4  15       22.67       16.34     11.59 o 
   3   4  15      318.65      319.97     21.39 o 
   4   4  15        0.16       -6.83     10.99 o 
  -1   5  15        6.93       16.46     14.26 o 
   0   5  15       10.19       10.87      7.03 o 
   1   5  15      102.93      108.77      9.42 o 
   2   5  15      139.53      147.20      9.92 o 
   3   5  15        2.08       -0.30     10.99 o 
   4   5  15       17.98       16.93     11.88 o 
   0   6  15       45.73       28.94      8.35 o 
   1   6  15      138.45      148.17     10.84 o 
   2   6  15        1.88       -9.86      6.63 o 
   3   6  15      314.74      316.70     21.39 o 
  -1   0  16       98.39      102.66      9.92 o 
   0   0  16        3.35        5.46      7.09 o 
   1   0  16       62.42      100.71     15.15 o 
  -1   1  16       81.17       83.81      9.21 o 
   0   1  16       56.50       58.34      8.46 o 
   1   1  16       47.12       40.40     13.96 o 
   2   1  16        0.29       -4.75     11.29 o 
  -1   2  16      100.52      102.00      9.23 o 
   0   2  16        3.78        0.86      9.95 o 
   1   2  16       39.99       38.08      8.02 o 
   2   2  16       17.68      -10.40     11.59 o 
  -1   3  16       55.70       70.73      9.95 o 
   0   3  16      216.63      206.54     11.28 o 
   1   3  16       56.80       53.66     10.25 o 
   2   3  16       26.75       39.51     13.37 o 
   0   4  16       10.34        7.72      7.36 o 
   1   4  16        3.11        6.46      6.79 o 
   2   4  16        4.70        1.78     12.77 o 
                                                 
